# Supplementary material for: In silico analysis suggests disruption of interactions between HAMP from hepatocytes and SLC40A1 from macrophages in hepatocellular carcinoma
Source: BMC Med Genomics. 2021 May 17;14:128. doi: 10.1186/s12920-021-00977-0 (PMC8130390; doi:10.1186/s12920-021-00977-0)
Supplement: Supplementary file 1 — Additional file 1. Tables S1–11. [file 12920_2021_977_MOESM1_ESM.xlsx]

## Sheet: Table S1
Table S1: The eighty-one cell types sequenced by Smart-Seq2 protocol in Tabula Muris
Index	Cell type
1	bladder cell
2	bladder urothelial cell
3	astrocyte
4	oligodendrocyte
5	endothelial cell
6	neuron
7	oligodendrocyte precursor cell
8	Bergmann glial cell
9	brain pericyte
10	mesenchymal stem cell of adipose
11	natural killer cell
12	myeloid cell
13	B cell
14	T cell
15	epidermal cell
16	keratinocyte stem cell
17	basal cell of epidermis
18	stem cell of epidermis
19	leukocyte
20	mesenchymal cell
21	blood cell
22	epithelial cell
23	stromal cell
24	lung endothelial cell
25	monocyte
26	classical monocyte
27	epithelial cell of lung
28	ciliated columnar cell of tracheobronchial tree
29	macrophage
30	kidney collecting duct epithelial cell
31	epithelial cell of proximal tubule
32	microglial cell
33	pancreatic A cell
34	type B pancreatic cell
35	pancreatic acinar cell
36	pancreatic PP cell
37	pancreatic ductal cell
38	pancreatic D cell
39	pancreatic stellate cell
40	keratinocyte
41	skeletal muscle satellite cell
42	mesenchymal stem cell
43	immature T cell
44	DN1 thymic pro-T cell
45	basal cell
46	luminal epithelial cell of mammary gland
47	skeletal muscle satellite stem cell
48	lymphocyte
49	granulocyte
50	basophil
51	Slamf1-positive multipotent progenitor cell
52	megakaryocyte-erythroid progenitor cell
53	immature B cell
54	Slamf1-negative multipotent progenitor cell
55	late pro-B cell
56	naive B cell
57	granulocyte monocyte progenitor cell
58	granulocytopoietic cell
59	common lymphoid progenitor
60	hematopoietic precursor cell
61	pre-natural killer cell
62	precursor B cell
63	mature natural killer cell
64	immature natural killer cell
65	regulatory T cell
66	immature NK T cell
67	epithelial cell of large intestine
68	large intestine goblet cell
69	Brush cell of epithelium proper of large intestine
70	enterocyte of epithelium of large intestine
71	enteroendocrine cell
72	hepatocyte
73	endothelial cell of hepatic sinusoid
74	Kupffer cell
75	fibroblast
76	myofibroblast cell
77	endocardial cell
78	cardiac muscle cell
79	smooth muscle cell
80	professional antigen presenting cell
81	erythrocyte

## Sheet: Table S2
Table S2: The S1 gene set
Index	Genes
1	ANLN
2	ARHGAP11A
3	ASF1B
4	ATAD2
5	AURKA
6	AURKB
7	BIRC5
8	BRCA2
9	BUB1
10	BUB1B
11	CCNA2
12	CCNB1
13	CCNB2
14	CDC20
15	CDC45
16	CDCA2
17	CDCA5
18	CDCA8
19	CDK1
20	CDT1
21	CENPA
22	CENPE
23	CENPF
24	CENPH
25	CENPK
26	CENPM
27	CENPW
28	CEP55
29	CKAP2
30	CKAP2L
31	CLSPN
32	DBF4
33	DLGAP5
34	ECT2
35	ESCO2
36	FEN1
37	FOXM1
38	HIRIP3
39	HIST1H2AG
40	HMMR
41	KIF11
42	KIF15
43	KIF20A
44	KIF20B
45	KIF23
46	KIFC1
47	LMNB1
48	LMNB2
49	LRWD1
50	MAD2L1
51	MCM2
52	MKI67
53	NCAPG
54	NCAPG2
55	NCAPH
56	NDC80
57	NEIL3
58	NUDT1
59	NUF2
60	NUSAP1
61	PBK
62	PKMYT1
63	PLK1
64	PLK4
65	PRC1
66	RACGAP1
67	RAD51
68	RCC1
69	RRM2
70	SHCBP1
71	SKA1
72	SMC2
73	SNRNP25
74	SPC24
75	SPC25
76	SYCE2
77	TACC3
78	TK1
79	TOP2A
80	TPX2
81	TRIM59
82	TRIP13
83	TYMS
84	UBE2C
85	UBE2T
86	UHRF1
87	VRK1

## Sheet: Table S3
Table S3: The Hep gene set
Index	Genes
1	ABCB11
2	ABCC2
3	ABCC6
4	ABCG5
5	ABCG8
6	ACMSD
7	ACOT12
8	ACSM5
9	ADH4
10	AFM
11	AGMAT
12	AGT
13	AGXT2
14	AGXT
15	AKR1D1
16	ALDH8A1
17	ALDOB
18	ANGPTL3
19	AOX1
20	APCS
21	APOA5
22	APOB
23	APOC2
24	APOC3
25	APOC4
26	APOF
27	APOH
28	APOM
29	ASGR1
30	ASGR2
31	ASPDH
32	ASPG
33	BAAT
34	BHMT
35	C4A
36	C6
37	C8A
38	C9
39	CFHR1
40	CFHR2
41	CFI
42	CPB2
43	CPN2
44	CPS1
45	CREB3L3
46	CRP
47	CYP1A2
48	CYP2E1
49	CYP8B1
50	DMGDH
51	DNAJC22
52	DPYS
53	F11
54	F12
55	F13B
56	F7
57	F9
58	FETUB
59	FGA
60	FGL1
61	FOXA3
62	FTCD
63	G6PC
64	GCGR
65	GCKR
66	GJB1
67	GLDC
68	GLTPD2
69	GLYAT
70	GYS2
71	HABP2
72	HAMP
73	HAO1
74	HGD
75	HPD
76	HPN
77	HRG
78	HSD17B13
79	HSD17B6
80	IDO2
81	IGFALS
82	IGFBP1
83	INHBC
84	ITIH1
85	ITIH2
86	ITIH3
87	ITIH4
88	KLKB1
89	KNG1
90	LEAP2
91	LECT2
92	LIPC
93	MASP2
94	MBL2
95	METTL7B
96	MIA2
97	NAGS
98	NR1H4
99	NR1I3
100	ONECUT2
101	OTC
102	PAH
103	PCK1
104	PKLR
105	PLA2G12B
106	PLG
107	PON1
108	PROC
109	PRODH2
110	PROZ
111	PZP
112	RDH16
113	RTP3
114	SAA1
115	SAA2
116	SAA4
117	SARDH
118	SDS
119	SERPINA11
120	SERPINA6
121	SERPINC1
122	SERPIND1
123	SERPINF2
124	SGK2
125	SLC10A1
126	SLC17A2
127	SLC17A3
128	SLC22A1
129	SLC27A2
130	SLC27A5
131	SLC2A2
132	SLC30A10
133	SLC38A3
134	SPP2
135	TAT
136	TDO2
137	TMEM56
138	TMPRSS6
139	TTC36
140	UGT1A1
141	UPP2
142	UROC1

## Sheet: Table S4
Table S4:The significant GO term that the genes of the Hep set are enriched in
Index	Category	Term	Count	%	PValue	Genes	List Total	Pop Hits	Pop Total	Fold Enrichment	Bonferroni
1	GOTERM_BP_DIRECT	GO:0010951~negative regulation of endopeptidase activity	16	11.2676	5.02e-14	KNG1, PZP, SERPINA11, C4A, FETUB, SERPINF2, ITIH1, SERPINA6, AGT, ITIH4, SERPINC1, HRG, ITIH2, SERPIND1, ITIH3, SPP2	137	121	16792	16.2075	4.01e-11
2	GOTERM_BP_DIRECT	GO:0006953~acute-phase response	10	7.04225	1.98e-11	MBL2, APCS, SAA2, HAMP, SAA1, SERPINF2, CRP, ITIH4, SAA4, UGT1A1	137	39	16792	31.428	1.58e-08
3	GOTERM_BP_DIRECT	GO:0042632~cholesterol homeostasis	11	7.74648	9.08e-11	ABCG8, MIA2, G6PC, APOB, ABCG5, APOC3, APOA5, APOC2, ANGPTL3, LIPC, APOM	137	64	16792	21.0666	7.25e-08
4	GOTERM_BP_DIRECT	GO:0042730~fibrinolysis	8	5.6338	2.07e-10	F12, FGA, SERPINF2, KLKB1, HRG, TMPRSS6, CPB2, PLG	137	21	16792	46.6931	1.65e-07
5	GOTERM_BP_DIRECT	GO:0070328~triglyceride homeostasis	8	5.6338	1.13e-09	MIA2, GCKR, APOC4, APOC3, APOA5, APOC2, ANGPTL3, LIPC	137	26	16792	37.7136	9.03e-07
6	GOTERM_BP_DIRECT	GO:0033344~cholesterol efflux	7	4.92958	3.94e-08	ABCG8, APOB, ABCG5, APOC3, APOA5, APOC2, APOM	137	25	16792	34.3194	3.15e-05
7	GOTERM_BP_DIRECT	GO:0007597~blood coagulation, intrinsic pathway	6	4.22535	2.55e-07	F11, KNG1, F12, KLKB1, APOH, F9	137	18	16792	40.8564	0.000203
8	GOTERM_BP_DIRECT	GO:0006699~bile acid biosynthetic process	6	4.22535	5.93e-07	BAAT, ABCB11, CYP8B1, AKR1D1, SLC27A2, SLC27A5	137	21	16792	35.0198	0.000473
9	GOTERM_BP_DIRECT	GO:0051918~negative regulation of fibrinolysis	5	3.52113	8.32e-07	SERPINF2, APOH, HRG, CPB2, PLG	137	10	16792	61.2847	0.000664
10	GOTERM_BP_DIRECT	GO:0055114~oxidation-reduction process	19	13.3803	1.39e-06	ALDH8A1, ASPDH, HSD17B13, IDO2, HGD, PAH, CYP1A2, CYP2E1, GLDC, TDO2, AOX1, DMGDH, PRODH2, HSD17B6, RDH16, CYP8B1, SARDH, AKR1D1, HPD	137	592	16792	3.93381	0.00110868
11	GOTERM_BP_DIRECT	GO:0002576~platelet degranulation	9	6.33803	1.88e-06	KNG1, FGA, SERPINF2, ITIH4, APOH, HRG, ITIH3, PLG, SPP2	137	103	16792	10.7099	0.00149542
12	GOTERM_BP_DIRECT	GO:0051919~positive regulation of fibrinolysis	4	2.8169	2.07e-06	F11, F12, KLKB1, PLG	137	4	16792	122.569	0.00164765
13	GOTERM_BP_DIRECT	GO:0007596~blood coagulation	11	7.74648	2.52e-06	F11, F13B, FGA, PROZ, SERPINC1, F9, F7, SERPIND1, CPB2, PLG, PROC	137	184	16792	7.32752	0.0020091
14	GOTERM_BP_DIRECT	GO:0043691~reverse cholesterol transport	5	3.52113	1.15e-05	APOC3, APOA5, APOC2, LIPC, APOM	137	18	16792	34.047	0.00916204
15	GOTERM_BP_DIRECT	GO:0031639~plasminogen activation	4	2.8169	4.21e-05	F11, FGA, KLKB1, APOH	137	9	16792	54.4753	0.0330557
16	GOTERM_BP_DIRECT	GO:0019433~triglyceride catabolic process	5	3.52113	4.56e-05	APOB, APOC3, APOA5, CPS1, LIPC	137	25	16792	24.5139	0.0357578

## Sheet: Table S5
Table S5: The differentially expressed genes between the proliferative hepatocytes from the para-carcinoma tissue and the HCC tissue
Index	Gene	P_val	Avg_logFC	Pct.1	Pct.2	P_val_adj
1	HAMP	1.28959e-75	3.41281	0.875	0.006	3.28187e-71
2	MT1H	1.88917e-37	3.43447	0.875	0.026	4.80774e-33
3	IGF2	4.39137e-35	0.87402	0.625	0.011	1.11756e-30
4	CLEC1B	2.38678e-21	0.25308	0.25	0.002	6.07413e-17
5	IGLV1-44	2.37225e-18	0.651022	0.625	0.031	6.03713e-14
6	IGHV3-7	2.59711e-18	0.662325	0.5	0.018	6.60938e-14
7	AC009950.2	1.74176e-16	0.399295	0.125	0	4.4326e-12
8	LINC01093	2.89716e-16	0.305393	0.25	0.004	7.37299e-12
9	AC068535.3	1.15785e-14	0.364757	0.375	0.013	2.9466e-10
10	IGHA1	2.97226e-13	1.64307	1	0.163	7.56412e-09
11	AC018816.3	3.3368e-13	0.26208	0.25	0.006	8.49183e-09
12	RP11-434D9.1	1.67693e-11	0.85898	0.75	0.086	4.26763e-07
13	MT1G	2.71052e-11	4.80107	1	0.211	6.89801e-07
14	C9	1.14163e-10	1.52534	0.875	0.147	2.90532e-06
15	SAA1	2.95285e-09	2.7545	1	0.27	7.5147e-05
16	SAA2	3.50231e-09	2.11597	0.75	0.121	8.91302e-05
17	IGHM	5.58285e-09	0.620839	0.5	0.048	0.000142078
18	MT1M	6.56647e-09	2.87861	0.875	0.2	0.00016711
19	RP11-6B4.1	6.66818e-09	0.816885	0.375	0.026	0.000169698
20	CD200R1	8.62096e-09	0.399021	0.125	0.002	0.000219395
21	GAS6-AS1	8.62096e-09	0.398935	0.125	0.002	0.000219395
22	TMC3-AS1	1.39427e-08	0.304111	0.25	0.011	0.000354828
23	CLRN3	2.50503e-08	0.602361	0.5	0.053	0.000637504
24	MT1F	5.03797e-08	3.25522	0.875	0.235	0.00128211
25	RP11-403I13.5	5.09241e-08	0.429478	0.5	0.053	0.00129597
26	S100A8	7.06701e-08	0.27682	0.375	0.029	0.00179848
27	CYP2C9	1.25695e-07	1.48964	1	0.321	0.0031988
28	CFHR3	1.86725e-07	1.89208	1	0.462	0.00475198
29	MT1E	2.37403e-07	2.64636	0.875	0.259	0.00604168
30	TTC36	2.45003e-07	0.738553	0.5	0.062	0.00623509
31	IGHG3	5.84257e-07	1.21747	1	0.429	0.0148687
32	HP	6.09249e-07	1.77927	1	0.413	0.0155048
33	KLRD1	7.05751e-07	0.270175	0.375	0.035	0.0179607
34	LINC00844	7.86643e-07	0.965563	0.625	0.103	0.0200193
35	SYT7	8.03487e-07	0.834378	0.625	0.112	0.020448
36	MT2A	1.22385e-06	3.37731	1	0.939	0.0311457
37	HPD	1.47659e-06	1.02976	0.875	0.207	0.0375778
38	APOLD1	1.57404e-06	0.52971	0.5	0.07	0.0400577
39	ARL6IP1	1.59049e-06	1.90496	1	0.833	0.0404763
40	CCNB2	1.69475e-06	1.05473	1	0.415	0.0431296

## Sheet: Table S6
Table S6: The differentially expressed genes between the hepatocytes from the para-carcinoma tissue and the HCC tissue
Index	Gene	P_val	Avg_logFC	Pct.1	Pct.2	P_val_adj
1	MT1G	0	4.08164	0.895	0.347	0
2	HAMP	0	3.2239	0.82	0.007	0
3	MT1H	0	3.00951	0.637	0.029	0
4	MT1F	0	2.80983	0.791	0.178	0
5	MT2A	0	2.61742	0.999	0.889	0
6	NNMT	0	2.42417	0.878	0.157	0
7	MT1M	0	2.4215	0.781	0.163	0
8	SAA1	0	2.28547	0.788	0.34	0
9	MT1E	0	1.96403	0.968	0.387	0
10	SAA4	0	1.88976	0.962	0.701	0
11	SAA2	2.81105e-283	1.69299	0.577	0.169	7.15383e-279
12	MT1X	0	1.66924	0.964	0.602	0
13	C9	0	1.58229	0.719	0.108	0
14	HP	0	1.43238	0.991	0.5	0
15	ASS1	0	1.41926	0.958	0.773	0
16	ORM2	0	1.39621	0.981	0.952	0
17	ORM1	2.80243e-297	1.35913	0.996	0.995	7.13192e-293
18	CFHR3	1.1856e-286	1.24506	0.826	0.507	3.01725e-282
19	HPX	0	1.18892	0.96	0.858	0
20	TTC36	0	1.16504	0.742	0.25	0
21	C3	0	1.11433	0.927	0.938	0
22	AC090498.1	0	1.11423	0.936	0.766	0
23	IGF2	0	1.11279	0.579	0.034	0
24	PLA2G2A	2.46496e-258	1.09899	0.323	0.036	6.27308e-254
25	TAT	0	1.07892	0.941	0.701	0
26	MT-ND4L	0	1.06011	0.933	0.812	0
27	CRP	8.8982e-122	1.05227	0.688	0.441	2.2645e-117
28	ALDOB	0	1.03717	0.991	0.945	0
29	IGHG3	0	1.01673	0.858	0.412	0
30	NBEAL1	0	1.01464	0.919	0.739	0
31	APOC3	0	1.00408	1	0.996	0
32	FBP1	1.20992e-241	1.00374	0.882	0.67	3.07912e-237
33	CYP2C8	7.4667e-300	0.979496	0.846	0.576	1.9002e-295
34	IGHA1	0	0.966748	0.79	0.3	0
35	FGB	3.40152e-277	0.957405	0.995	0.985	8.65653e-273
36	A2M	1.65207e-154	0.926495	0.809	0.716	4.20435e-150
37	MAT1A	1.00409e-202	0.920233	0.927	0.84	2.5553e-198
38	IFITM2	0	0.888489	0.898	0.652	0
39	FGA	7.93499e-181	0.884917	0.959	0.979	2.01938e-176
40	GNMT	1.14446e-296	0.866022	0.802	0.339	2.91254e-292
41	ATF5	1.00837e-173	0.848736	0.66	0.359	2.5662e-169
42	NPW	0	0.839676	0.471	0.057	0
43	MT-ATP8	9.68204e-302	0.829496	0.716	0.31	2.46398e-297
44	ANG	2.51719e-261	0.822656	0.98	0.939	6.406e-257
45	LCAT	0	0.766398	0.668	0.195	0
46	APCS	5.69831e-105	0.764719	0.824	0.879	1.45016e-100
47	APOA5	4.01139e-213	0.755644	0.891	0.57	1.02086e-208
48	APOA1	8.90091e-282	0.755266	1	0.99	2.26519e-277
49	SRGN	8.14567e-241	0.754467	0.798	0.531	2.07299e-236
50	SERPINA3	3.83158e-213	0.749614	0.71	0.366	9.75099e-209
51	MT1A	1.83501e-222	0.748205	0.618	0.258	4.66992e-218
52	CFHR2	7.01446e-225	0.739829	0.957	0.849	1.78511e-220
53	CYP2E1	2.84678e-175	0.732294	0.927	0.596	7.24476e-171
54	CPS1	6.97121e-119	0.731208	0.831	0.781	1.7741e-114
55	LRG1	9.34734e-153	0.71324	0.762	0.563	2.37881e-148
56	MT-ATP6	4.20442e-208	0.711608	0.992	0.985	1.06998e-203
57	ADH4	4.64584e-123	0.710161	0.795	0.428	1.18232e-118
58	GADD45G	6.43155e-141	0.707323	0.715	0.462	1.63677e-136
59	RPL26	0	0.698807	0.994	0.963	0
60	APOF	3.98464e-263	0.696869	0.657	0.26	1.01405e-258
61	PCK1	6.04585e-184	0.687221	0.971	0.856	1.53861e-179
62	FABP1	1.01601e-169	0.686485	0.99	0.963	2.58565e-165
63	AFM	2.42705e-151	0.67938	0.74	0.469	6.17661e-147
64	HRSP12	2.31928e-146	0.677383	0.92	0.819	5.90234e-142
65	SPINK1	8.56744e-35	0.676976	0.258	0.535	2.18033e-30
66	C1R	2.35553e-162	0.676249	0.835	0.7	5.99459e-158
67	CYP2A7	7.20919e-161	0.674488	0.647	0.331	1.83467e-156
68	LINC00844	1.47747e-194	0.670379	0.579	0.209	3.76002e-190
69	HPD	2.27254e-217	0.658863	0.927	0.389	5.78338e-213
70	FXYD1	1.03641e-173	0.648933	0.881	0.645	2.63755e-169
71	ACAT1	1.97286e-138	0.63914	0.867	0.768	5.02072e-134
72	SERPINA11	1.41729e-202	0.636715	0.754	0.457	3.60687e-198
73	CXCR4	2.93283e-194	0.631787	0.716	0.412	7.46376e-190
74	MPC1	3.28797e-161	0.631301	0.839	0.721	8.36755e-157
75	NTHL1	9.43629e-148	0.63072	0.689	0.427	2.40144e-143
76	CYP3A4	9.31491e-56	0.62141	0.446	0.25	2.37055e-51
77	JCHAIN	3.11742e-156	0.616304	0.536	0.247	7.93351e-152
78	SDS	3.55407e-105	0.615349	0.776	0.537	9.04476e-101
79	APOC2	3.73466e-231	0.613664	0.993	0.988	9.50433e-227
80	SAT1	4.53082e-219	0.612685	0.972	0.904	1.15305e-214
81	TPT1	9.52938e-273	0.605197	0.997	0.974	2.42513e-268
82	CCL4	2.40329e-132	0.604532	0.743	0.54	6.11613e-128
83	SLC38A4	7.63808e-140	0.594069	0.752	0.583	1.94381e-135
84	SLC25A47	3.24837e-135	0.592912	0.649	0.367	8.26677e-131
85	HAO2	3.27857e-284	0.591407	0.554	0.141	8.34364e-280
86	PGLYRP2	2.39495e-148	0.587964	0.596	0.328	6.09491e-144
87	FTCD	1.51005e-131	0.58794	0.871	0.714	3.84293e-127
88	LECT2	6.918e-139	0.578328	0.679	0.436	1.76056e-134
89	CFHR4	5.56449e-144	0.578155	0.528	0.244	1.41611e-139
90	PTMS	2.1627e-160	0.578068	0.919	0.841	5.50386e-156
91	PEMT	2.09753e-122	0.575927	0.601	0.386	5.338e-118
92	HSD11B1	5.66944e-137	0.572612	0.677	0.397	1.44282e-132
93	SLPI	1.00421e-98	0.572439	0.771	0.552	2.55561e-94
94	NDUFB1	9.93861e-191	0.571436	0.974	0.942	2.52928e-186
95	FGG	1.18797e-98	0.566096	0.967	0.992	3.02327e-94
96	PET100	1.50093e-176	0.563819	0.858	0.754	3.81973e-172
97	MFSD2A	1.22886e-155	0.535147	0.46	0.171	3.12732e-151
98	EEF1G	6.02166e-135	0.533589	0.669	0.442	1.53245e-130
99	SERPING1	4.66219e-178	0.531594	0.947	0.961	1.18648e-173
100	MBL2	2.78123e-200	0.530387	0.507	0.177	7.07794e-196
101	GSN	6.83874e-49	0.52995	0.437	0.299	1.74039e-44
102	C1S	4.34532e-129	0.528964	0.898	0.876	1.10584e-124
103	DNAJB1	9.08305e-37	0.522131	0.762	0.732	2.31155e-32
104	APOC4-APOC2	1.71013e-129	0.520948	0.882	0.785	4.3521e-125
105	UGT2B10	2.25825e-107	0.519506	0.657	0.478	5.74701e-103
106	MASP2	1.29056e-133	0.519111	0.859	0.749	3.28434e-129
107	MT-ND4	2.01783e-139	0.516883	0.993	0.994	5.13516e-135
108	TDO2	7.1063e-89	0.512761	0.903	0.734	1.80848e-84
109	F9	4.32608e-170	0.505287	0.495	0.189	1.10095e-165
110	RPL31	3.68172e-207	0.505129	0.995	0.956	9.3696e-203
111	AZGP1	1.51433e-142	0.504733	0.973	0.962	3.85382e-138
112	SULT1A1	3.05326e-124	0.500508	0.716	0.478	7.77024e-120
113	CYP2C9	7.738e-138	0.496211	0.837	0.436	1.96924e-133
114	GADD45B	9.1914e-103	0.493852	0.784	0.646	2.33912e-98
115	SLC9A3R2	1.08921e-162	0.489435	0.567	0.251	2.77194e-158
116	SLC22A1	8.50098e-156	0.488328	0.718	0.339	2.16341e-151
117	GABARAP	1.8259e-130	0.486327	0.843	0.693	4.64674e-126
118	IGF1	4.33406e-153	0.483356	0.5	0.203	1.10297e-148
119	CYBA	6.62269e-77	0.481032	0.634	0.494	1.68541e-72
120	ATP5EP2	4.26821e-139	0.47879	0.509	0.232	1.08622e-134
121	C8G	5.85996e-142	0.478678	0.907	0.897	1.4913e-137
122	RPS27L	2.49099e-97	0.471892	0.929	0.912	6.33933e-93
123	JUNB	3.94851e-19	0.468204	0.653	0.663	1.00486e-14
124	TIMP1	5.30594e-92	0.468201	0.57	0.345	1.35031e-87
125	ASPG	0	0.464506	0.416	0.044	0
126	ASGR2	8.77066e-133	0.461249	0.89	0.838	2.23205e-128
127	CIDEB	3.66314e-107	0.461228	0.664	0.456	9.32233e-103
128	HGFAC	6.07024e-169	0.46046	0.445	0.143	1.54482e-164
129	TTR	1.42252e-136	0.454687	1	0.999	3.62017e-132
130	CD302	4.53518e-98	0.453257	0.802	0.716	1.15416e-93
131	CYP2B6	1.09019e-107	0.453146	0.422	0.186	2.77442e-103
132	ESRRA	5.03834e-96	0.45283	0.545	0.337	1.28221e-91
133	COMT	2.36756e-67	0.449875	0.694	0.591	6.0252e-63
134	ACAA1	4.78972e-73	0.448895	0.89	0.817	1.21894e-68
135	ACSL1	4.68993e-76	0.446106	0.804	0.752	1.19354e-71
136	RPL17	2.04075e-122	0.442997	0.957	0.928	5.1935e-118
137	IGHM	0	0.437894	0.388	0.04	0
138	RPS15A	4.41769e-176	0.435205	0.998	0.975	1.12426e-171
139	IFITM3	1.00397e-173	0.433794	0.989	0.994	2.555e-169
140	CFB	8.04628e-87	0.432943	0.922	0.969	2.0477e-82
141	RND3	1.22831e-85	0.432418	0.36	0.156	3.12593e-81
142	GSTZ1	2.19108e-32	0.43011	0.478	0.409	5.57608e-28
143	UGT2B7	4.52746e-86	0.429851	0.83	0.766	1.15219e-81
144	IGKC	4.84149e-124	0.428158	0.941	0.816	1.23211e-119
145	PLIN2	1.38764e-33	0.427727	0.864	0.844	3.5314e-29
146	GLYATL1	1.46476e-84	0.427282	0.451	0.234	3.72766e-80
147	LY6E	1.49721e-55	0.426657	0.636	0.538	3.81024e-51
148	RGN	1.21584e-36	0.426446	0.645	0.612	3.09419e-32
149	FCN3	1.06501e-127	0.419003	0.372	0.121	2.71035e-123
150	HAAO	8.8524e-82	0.418619	0.693	0.528	2.25285e-77
151	SLC13A5	7.7848e-126	0.41838	0.488	0.217	1.98115e-121
152	RGS1	4.36239e-90	0.413484	0.567	0.363	1.11018e-85
153	IGHG2	1.3855e-119	0.411866	0.349	0.121	3.52595e-115
154	IFI27	1.8581e-16	0.411741	0.48	0.408	4.72867e-12
155	NKG7	2.42438e-101	0.411045	0.457	0.224	6.16981e-97
156	EIF5AL1	1.26019e-64	0.40982	0.494	0.312	3.20705e-60
157	C4BPA	8.59638e-90	0.407499	0.86	0.816	2.18769e-85
158	NR0B2	5.00118e-55	0.405789	0.686	0.554	1.27275e-50
159	POLD4	2.44148e-82	0.405673	0.691	0.55	6.21331e-78
160	GLS2	2.24942e-279	0.405176	0.332	0.035	5.72454e-275
161	UQCR11	5.1501e-138	0.403581	0.98	0.962	1.31065e-133
162	HMGCS2	2.69832e-95	0.401305	0.954	0.925	6.86695e-91
163	RNASE4	2.0884e-88	0.399414	0.819	0.663	5.31477e-84
164	ID1	4.4887e-101	0.397957	0.329	0.119	1.14233e-96
165	PLG	1.46423e-104	0.396619	0.911	0.937	3.72632e-100
166	GHR	9.72021e-115	0.394055	0.398	0.159	2.4737e-110
167	SIGIRR	8.55694e-53	0.391352	0.59	0.486	2.17766e-48
168	GLYAT	2.3959e-49	0.39045	0.616	0.479	6.09733e-45
169	ARL6IP1	8.25901e-88	0.390139	0.827	0.776	2.10184e-83
170	TM4SF5	1.62981e-17	0.38632	0.665	0.705	4.14769e-13
171	ANXA10	3.49491e-68	0.381294	0.38	0.193	8.8942e-64
172	ADH1C	6.2766e-66	0.377206	0.812	0.526	1.59733e-61
173	CYP4A11	6.43918e-59	0.374495	0.726	0.613	1.63871e-54
174	CYP4A22	2.07983e-75	0.372708	0.491	0.301	5.29295e-71
175	RPS29	6.02332e-146	0.371452	0.997	0.994	1.53287e-141
176	RCL1	6.98074e-50	0.369646	0.507	0.352	1.77653e-45
177	ENO3	6.65643e-79	0.368839	0.355	0.157	1.694e-74
178	IGFBP4	2.38878e-57	0.368401	0.733	0.649	6.07922e-53
179	MT-ND3	1.92332e-90	0.367246	0.967	0.966	4.89466e-86
180	KLKB1	8.54685e-61	0.364531	0.568	0.416	2.17509e-56
181	GPT	4.23142e-55	0.361836	0.597	0.456	1.07685e-50
182	CCL3	1.18452e-40	0.358521	0.652	0.567	3.01449e-36
183	MT-CO3	3.30976e-82	0.352859	0.995	0.998	8.423e-78
184	ARHGDIB	1.08703e-69	0.349543	0.485	0.303	2.76639e-65
185	RP11-434D9.1	1.1934e-119	0.349018	0.282	0.074	3.03709e-115
186	IGHG1	7.18474e-123	0.347381	0.736	0.407	1.82844e-118
187	CCL5	2.64841e-63	0.346899	0.403	0.223	6.73994e-59
188	CTH	7.40576e-34	0.346604	0.426	0.326	1.88469e-29
189	CYP4F3	2.06605e-63	0.3461	0.708	0.582	5.25789e-59
190	C4BPB	2.42966e-77	0.345238	0.888	0.847	6.18324e-73
191	HPR	5.56264e-66	0.34322	0.707	0.428	1.41564e-61
192	IGKV3-20	1.20146e-202	0.342858	0.315	0.052	3.0576e-198
193	UROC1	0	0.342658	0.271	0.005	0
194	LGALS1	1.81903e-36	0.338921	0.77	0.674	4.62924e-32
195	RBP5	3.25408e-49	0.336961	0.764	0.679	8.2813e-45
196	CD14	1.15395e-58	0.336202	0.751	0.619	2.93668e-54
197	FAM99A	2.3466e-146	0.336131	0.307	0.073	5.97187e-142
198	SPRYD4	1.433e-48	0.335536	0.498	0.363	3.64684e-44
199	MARCO	3.29145e-86	0.333447	0.277	0.093	8.3764e-82
200	ACAA2	5.10251e-39	0.332332	0.881	0.89	1.29854e-34
201	G6PC	1.36008e-47	0.330331	0.674	0.549	3.46126e-43
202	ITIH4	1.97597e-45	0.329901	0.578	0.464	5.02863e-41
203	IL1RAP	4.97068e-68	0.329865	0.375	0.192	1.26499e-63
204	SMIM24	2.60514e-79	0.328897	0.295	0.11	6.62981e-75
205	MT-ND6	6.45345e-52	0.32807	0.674	0.588	1.64234e-47
206	PBLD	9.62354e-32	0.327893	0.477	0.387	2.44909e-27
207	RPL34	7.36983e-100	0.327665	0.997	0.991	1.87555e-95
208	GABARAPL1	4.34972e-63	0.327285	0.424	0.256	1.10696e-58
209	ASPDH	1.39975e-35	0.325841	0.548	0.426	3.56224e-31
210	ATP5D	3.30597e-67	0.32477	0.905	0.84	8.41336e-63
211	CXCL2	2.06654e-76	0.324732	0.784	0.601	5.25915e-72
212	CREM	1.02965e-24	0.324256	0.491	0.462	2.62035e-20
213	SARAF	5.49211e-49	0.32358	0.742	0.752	1.39769e-44
214	KIF22	1.12115e-44	0.321865	0.605	0.482	2.85321e-40
215	SLC7A2	4.87535e-56	0.320969	0.445	0.271	1.24073e-51
216	ADH1B	1.31537e-36	0.320719	0.893	0.773	3.34749e-32
217	THOP1	2.4373e-61	0.314807	0.358	0.192	6.20268e-57
218	ZFAND5	3.11116e-45	0.314417	0.794	0.694	7.91759e-41
219	TSC22D3	1.82576e-46	0.3142	0.726	0.601	4.64638e-42
220	RPS28	1.38345e-100	0.312796	0.999	0.991	3.52074e-96
221	C5	2.16688e-33	0.31228	0.703	0.7	5.51448e-29
222	CCL4L2	1.28358e-27	0.312015	0.494	0.403	3.26658e-23
223	SLC22A7	4.11142e-53	0.311535	0.645	0.444	1.04632e-48
224	BTG1	1.61759e-40	0.310417	0.86	0.851	4.11661e-36
225	SEPW1	1.16475e-64	0.309709	0.417	0.232	2.96418e-60
226	COL18A1	1.36066e-40	0.309353	0.755	0.738	3.46275e-36
227	HAL	1.27034e-37	0.308314	0.543	0.399	3.23289e-33
228	KLRB1	3.56475e-83	0.307288	0.31	0.118	9.07194e-79
229	DNAJA1	6.696e-10	0.306807	0.683	0.719	1.70407e-05
230	JUND	1.3429e-09	0.305881	0.656	0.696	3.41754e-05
231	NDRG2	1.37684e-32	0.305708	0.673	0.622	3.50392e-28
232	AMDHD1	5.06913e-33	0.304885	0.478	0.389	1.29004e-28
233	C8A	2.18063e-35	0.301912	0.653	0.617	5.54948e-31
234	CYP8B1	4.73498e-50	0.300845	0.525	0.357	1.205e-45
235	TMEM45A	2.0962e-92	0.300442	0.456	0.214	5.33462e-88
236	AMFR	1.55551e-08	0.297622	0.376	0.345	0.000395861
237	RDH16	1.33932e-30	0.296072	0.634	0.564	3.40844e-26
238	RPS25	4.54829e-73	0.295629	0.991	0.972	1.15749e-68
239	ACADVL	1.37387e-41	0.295622	0.757	0.738	3.49636e-37
240	SLC39A14	9.89752e-42	0.295097	0.481	0.366	2.51882e-37
241	STARD10	2.7298e-38	0.290779	0.684	0.58	6.94706e-34
242	IFITM1	7.36979e-156	0.289543	0.283	0.055	1.87554e-151
243	IGHV3-23	2.2391e-192	0.289266	0.245	0.029	5.69828e-188
244	DNASE1L3	1.70516e-73	0.288433	0.317	0.131	4.33945e-69
245	PANK1	1.8334e-36	0.285477	0.427	0.309	4.66581e-32
246	AGPAT2	7.9179e-26	0.283516	0.628	0.6	2.01503e-21
247	CCL25	8.51657e-22	0.281848	0.14	0.067	2.16738e-17
248	ECHDC2	1.86404e-36	0.28158	0.759	0.732	4.74381e-32
249	RASGEF1B	1.74747e-44	0.280951	0.298	0.157	4.44713e-40
250	ACO1	4.85403e-34	0.280836	0.5	0.42	1.2353e-29
251	RPL36	1.79839e-77	0.279812	0.991	0.976	4.57673e-73
252	C6	1.9117e-50	0.278839	0.495	0.334	4.86509e-46
253	PRG4	8.69123e-31	0.278481	0.549	0.473	2.21183e-26
254	IGLV1-44	3.15899e-192	0.27836	0.222	0.021	8.03932e-188
255	TMEM220	4.02645e-36	0.277691	0.484	0.379	1.02469e-31
256	SERPINF2	3.05403e-45	0.277554	0.864	0.876	7.77221e-41
257	CDKN1A	5.10242e-24	0.277187	0.424	0.336	1.29852e-19
258	HPGD	5.44303e-30	0.276585	0.479	0.355	1.3852e-25
259	PTP4A1	4.14871e-39	0.276584	0.853	0.872	1.0558e-34
260	MS4A6A	2.68052e-44	0.275097	0.36	0.215	6.82167e-40
261	MT-ND5	1.77513e-56	0.273102	0.937	0.958	4.51752e-52
262	MSRA	1.15661e-34	0.266558	0.347	0.23	2.94345e-30
263	ACADS	1.73454e-23	0.26539	0.56	0.511	4.41423e-19
264	EIF5A	5.38762e-17	0.264915	0.604	0.569	1.3711e-12
265	NR3C1	7.52987e-22	0.263824	0.443	0.377	1.91628e-17
266	GPT2	1.07281e-35	0.26305	0.5	0.388	2.73021e-31
267	EPHX2	6.45019e-22	0.262609	0.551	0.526	1.64151e-17
268	A1BG	6.27851e-44	0.260722	0.929	0.942	1.59782e-39
269	NR4A2	4.28245e-78	0.260365	0.329	0.135	1.08984e-73
270	PPP1R3B	2.23131e-33	0.258472	0.381	0.256	5.67847e-29
271	NR1I3	4.8397e-33	0.258308	0.466	0.339	1.23165e-28
272	STOM	2.81503e-26	0.258135	0.636	0.597	7.16397e-22
273	GCDH	1.14617e-18	0.257782	0.441	0.389	2.91689e-14
274	UQCRQ	1.59694e-88	0.256748	0.998	0.994	4.06405e-84
275	MTRNR2L1	3.30875e-114	0.256271	0.209	0.039	8.42044e-110
276	LONP2	1.47049e-25	0.255979	0.491	0.432	3.74226e-21
277	GCH1	3.84757e-63	0.255352	0.347	0.169	9.79169e-59
278	PC	3.02435e-30	0.254656	0.409	0.309	7.69668e-26
279	DDX3X	1.20584e-19	0.251984	0.478	0.429	3.06874e-15
280	AR	1.16777e-30	0.251506	0.43	0.322	2.97186e-26
281	SORL1	3.75911e-25	0.251299	0.444	0.361	9.56657e-21
282	C8B	6.73832e-37	0.250319	0.747	0.721	1.71484e-32
283	CRLS1	2.93537e-64	-0.250185	0.487	0.75	7.47023e-60
284	LSM10	3.8194e-100	-0.250188	0.204	0.557	9.72e-96
285	EID1	7.11639e-76	-0.250938	0.513	0.783	1.81105e-71
286	PNKD	3.94612e-69	-0.251071	0.528	0.798	1.00425e-64
287	CCNG1	3.30955e-70	-0.251815	0.339	0.641	8.42248e-66
288	NACA	1.27368e-66	-0.251881	0.925	0.97	3.24139e-62
289	NUCB1	3.46148e-56	-0.252091	0.524	0.776	8.80912e-52
290	FAM162A	2.20411e-56	-0.252216	0.637	0.824	5.60923e-52
291	APMAP	1.26999e-40	-0.252332	0.558	0.775	3.23199e-36
292	GGNBP2	1.80604e-88	-0.25236	0.223	0.55	4.59619e-84
293	RNH1	8.08136e-70	-0.25278	0.344	0.618	2.05663e-65
294	VDAC3	5.84257e-74	-0.252859	0.31	0.607	1.48688e-69
295	ECHDC1	7.43899e-93	-0.252871	0.222	0.569	1.89315e-88
296	TM4SF1	7.86805e-32	-0.25293	0.25	0.428	2.00234e-27
297	NDUFA12	9.43007e-62	-0.252975	0.559	0.791	2.39986e-57
298	UQCRB	2.58976e-19	-0.253441	0.971	0.952	6.59069e-15
299	GSTA2	7.16969e-24	-0.253482	0.391	0.568	1.82461e-19
300	LAMTOR1	2.81202e-78	-0.253526	0.343	0.645	7.1563e-74
301	ALG3	1.81603e-81	-0.253591	0.264	0.582	4.62162e-77
302	SNRPD1	1.51385e-63	-0.253925	0.387	0.672	3.8526e-59
303	NDUFA6	1.9416e-71	-0.254188	0.749	0.909	4.94117e-67
304	SYNGR2	9.54513e-81	-0.25455	0.289	0.605	2.42914e-76
305	CAMTA1	2.36071e-71	-0.254655	0.486	0.774	6.00777e-67
306	LINC01485	7.99487e-57	-0.254686	0.484	0.755	2.03461e-52
307	GGCT	4.94189e-82	-0.255281	0.212	0.523	1.25766e-77
308	MYDGF	2.08442e-59	-0.255676	0.614	0.822	5.30465e-55
309	WBP2	1.04231e-97	-0.256262	0.218	0.555	2.65257e-93
310	ARL4A	9.20182e-57	-0.256642	0.248	0.508	2.34177e-52
311	DNPEP	1.97844e-85	-0.256754	0.239	0.566	5.03493e-81
312	RPL6	8.60317e-92	-0.256779	0.971	0.984	2.18942e-87
313	TPR	5.71315e-89	-0.256915	0.173	0.486	1.45394e-84
314	SLC39A7	4.05807e-97	-0.257125	0.177	0.512	1.03274e-92
315	RPL3	5.12216e-85	-0.257274	0.995	0.998	1.30354e-80
316	PAIP2	4.12825e-71	-0.257528	0.47	0.753	1.0506e-66
317	ERH	5.01415e-66	-0.257824	0.584	0.841	1.27605e-61
318	PAPOLA	5.0577e-63	-0.257851	0.447	0.739	1.28713e-58
319	EMC2	1.81208e-91	-0.258282	0.183	0.506	4.61157e-87
320	POLR2J3	1.04402e-70	-0.259051	0.219	0.512	2.65692e-66
321	HINT1	1.48667e-79	-0.259328	0.988	0.997	3.78344e-75
322	LMNA	6.17784e-58	-0.25948	0.422	0.7	1.5722e-53
323	DLD	3.5432e-69	-0.260014	0.309	0.598	9.01709e-65
324	ACSL3	2.16232e-88	-0.26112	0.219	0.547	5.5029e-84
325	TOMM22	2.27635e-79	-0.261166	0.371	0.696	5.79308e-75
326	SERPINF1	3.30557e-45	-0.26138	0.804	0.94	8.41235e-41
327	SNRPG	1.37721e-62	-0.261926	0.642	0.85	3.50487e-58
328	TBCB	2.80485e-95	-0.262008	0.231	0.569	7.13806e-91
329	ELOVL5	8.34625e-75	-0.262264	0.326	0.631	2.12404e-70
330	PPIA	1.00676e-58	-0.262277	0.904	0.959	2.56209e-54
331	MDH2	3.63872e-73	-0.262312	0.626	0.83	9.26019e-69
332	NDUFA10	3.52303e-73	-0.26244	0.457	0.746	8.96577e-69
333	APEX1	1.68242e-96	-0.262672	0.263	0.613	4.28159e-92
334	ENAH	2.78823e-95	-0.262839	0.109	0.425	7.09576e-91
335	SLC2A2	2.14968e-41	-0.262853	0.812	0.925	5.47071e-37
336	MAP3K13	3.58299e-83	-0.263034	0.304	0.637	9.11836e-79
337	KHK	3.2621e-24	-0.263304	0.765	0.872	8.30172e-20
338	NDUFB8	3.72305e-69	-0.26357	0.749	0.909	9.47478e-65
339	ZSCAN31	2.18144e-110	-0.26367	0.058	0.383	5.55155e-106
340	BAX	1.67411e-90	-0.264958	0.295	0.639	4.26045e-86
341	TECR	1.75767e-57	-0.265115	0.485	0.711	4.47309e-53
342	AAMP	2.65388e-88	-0.266319	0.286	0.611	6.75385e-84
343	FADS1	1.69566e-84	-0.266382	0.031	0.289	4.31529e-80
344	GLYCTK	2.45817e-61	-0.266432	0.527	0.777	6.2558e-57
345	PPIC	6.52049e-81	-0.266502	0.283	0.6	1.6594e-76
346	XRCC5	2.87248e-80	-0.266579	0.418	0.714	7.31017e-76
347	RNF7	6.63873e-83	-0.266614	0.392	0.702	1.68949e-78
348	YIF1B	2.77513e-96	-0.267186	0.201	0.542	7.06243e-92
349	TRAPPC3	2.52703e-93	-0.268018	0.26	0.593	6.43103e-89
350	UGT2B17	6.65627e-66	-0.268049	0.016	0.221	1.69395e-61
351	SNAI2	1.02004e-111	-0.269097	0.035	0.357	2.59591e-107
352	IGSF8	3.89384e-102	-0.269266	0.164	0.511	9.90943e-98
353	VDAC2	1.39685e-84	-0.26938	0.381	0.714	3.55483e-80
354	TPD52	2.15009e-77	-0.269524	0.356	0.671	5.47178e-73
355	BABAM1	5.28852e-88	-0.269536	0.247	0.572	1.34588e-83
356	CIB1	5.1102e-77	-0.269573	0.598	0.837	1.30049e-72
357	SKP1	5.05025e-79	-0.269691	0.853	0.957	1.28524e-74
358	NAT8	1.6324e-25	-0.269823	0.364	0.491	4.15429e-21
359	LACTB2	4.2127e-76	-0.270617	0.269	0.564	1.07209e-71
360	NDUFA2	1.70214e-63	-0.270814	0.82	0.919	4.33178e-59
361	HSD17B7	6.44609e-95	-0.270935	0.12	0.433	1.64047e-90
362	IFT20	4.39101e-105	-0.271791	0.204	0.573	1.11747e-100
363	PDHB	1.48624e-102	-0.271989	0.25	0.606	3.78234e-98
364	JAGN1	2.97754e-92	-0.272546	0.27	0.61	7.57754e-88
365	SEPP1	1.85199e-41	-0.273218	0.997	0.998	4.71314e-37
366	C8orf33	8.87795e-103	-0.273502	0.158	0.5	2.25935e-98
367	CYHR1	2.31716e-105	-0.273742	0.161	0.509	5.89694e-101
368	WBP5	5.12777e-42	-0.275586	0.253	0.455	1.30497e-37
369	RP3-446N13.5	4.90292e-83	-0.275684	0	0.236	1.24774e-78
370	LDHA	6.11607e-12	-0.276182	0.884	0.931	1.55648e-07
371	MED10	2.01176e-105	-0.276252	0.164	0.513	5.11972e-101
372	DTYMK	2.24918e-104	-0.27629	0.1	0.437	5.72394e-100
373	ATP5C1	8.0159e-67	-0.276652	0.702	0.881	2.03997e-62
374	CCT2	5.65558e-100	-0.276875	0.247	0.593	1.43929e-95
375	VBP1	3.15054e-84	-0.277139	0.222	0.535	8.01781e-80
376	XRCC6	2.08114e-93	-0.277217	0.336	0.679	5.29628e-89
377	TRIB3	1.64529e-87	-0.278193	0.084	0.375	4.18709e-83
378	ITGB1	1.21423e-50	-0.278265	0.605	0.835	3.0901e-46
379	RER1	1.62768e-79	-0.278342	0.557	0.807	4.14229e-75
380	UBE2V2	7.91307e-93	-0.278429	0.297	0.624	2.0138e-88
381	BUD31	1.49217e-81	-0.278751	0.384	0.702	3.79742e-77
382	DEK	3.45065e-65	-0.278867	0.377	0.661	8.78157e-61
383	CPD	1.53083e-66	-0.279313	0.278	0.57	3.8958e-62
384	GSTA1	4.38697e-54	-0.279702	0.939	0.991	1.11644e-49
385	GATM-AS1	5.07694e-66	-0.279768	0.016	0.219	1.29203e-61
386	COX7A2L	3.0264e-61	-0.280123	0.533	0.77	7.70187e-57
387	TXNL4A	8.92376e-90	-0.280403	0.34	0.661	2.27101e-85
388	MRPS16	2.00732e-84	-0.280941	0.4	0.725	5.10842e-80
389	TMEM98	1.693e-110	-0.28103	0.099	0.434	4.30851e-106
390	PPFIA1	1.3867e-92	-0.281263	0.088	0.388	3.52901e-88
391	GPAM	7.90848e-60	-0.281827	0.267	0.536	2.01263e-55
392	SCRN2	1.604e-102	-0.281964	0.185	0.538	4.08203e-98
393	ZNF428	2.36058e-99	-0.282476	0.257	0.611	6.00745e-95
394	IER3IP1	9.28508e-69	-0.2827	0.506	0.774	2.36296e-64
395	TATDN1	2.31727e-89	-0.28438	0.248	0.573	5.89723e-85
396	PPP1CC	2.27228e-89	-0.285029	0.305	0.639	5.78271e-85
397	CDK4	2.2607e-107	-0.285093	0.153	0.503	5.75326e-103
398	RPS14	2.00762e-28	-0.285377	0.996	0.997	5.10919e-24
399	MID1IP1	2.17221e-84	-0.285722	0.136	0.437	5.52806e-80
400	SMARCE1	9.04374e-110	-0.285922	0.191	0.553	2.30154e-105
401	YWHAQ	9.5822e-82	-0.286278	0.398	0.711	2.43857e-77
402	NOL7	3.08045e-97	-0.286649	0.257	0.597	7.83945e-93
403	SLC35B1	1.89143e-93	-0.286972	0.262	0.596	4.81351e-89
404	MRPS12	4.90402e-92	-0.287331	0.361	0.684	1.24802e-87
405	HSPB11	1.2336e-84	-0.287568	0.336	0.655	3.13938e-80
406	PMVK	5.17149e-83	-0.287808	0.409	0.689	1.31609e-78
407	RGS14	3.34732e-93	-0.288674	0.172	0.491	8.51859e-89
408	SOD2	2.64956e-28	-0.288858	0.749	0.886	6.74288e-24
409	NELFE	1.93174e-107	-0.289123	0.209	0.563	4.91609e-103
410	DYNLL1	8.44806e-55	-0.28925	0.725	0.916	2.14995e-50
411	MRPL13	2.61309e-88	-0.2898	0.389	0.69	6.65004e-84
412	TMEM160	1.04502e-81	-0.289992	0.42	0.739	2.65946e-77
413	PSMC2	8.34066e-104	-0.290287	0.247	0.602	2.12261e-99
414	F10	2.36912e-59	-0.290598	0.596	0.832	6.02916e-55
415	WBSCR22	2.47609e-107	-0.290641	0.226	0.586	6.30139e-103
416	VPS29	8.53161e-75	-0.291	0.534	0.81	2.17121e-70
417	RHBDD2	1.26313e-73	-0.291281	0.262	0.554	3.21455e-69
418	RAB4A	2.13229e-87	-0.291427	0.384	0.705	5.42645e-83
419	TRMT112	1.27532e-60	-0.29208	0.647	0.814	3.24556e-56
420	CAPZB	2.83222e-88	-0.29212	0.403	0.727	7.20773e-84
421	PFDN2	1.95121e-66	-0.292168	0.433	0.714	4.96562e-62
422	FASTK	4.31501e-99	-0.292521	0.196	0.536	1.09813e-94
423	SCPEP1	5.33367e-111	-0.292527	0.079	0.412	1.35737e-106
424	ATP6V1F	8.13104e-82	-0.292866	0.372	0.671	2.06927e-77
425	POLD2	4.31228e-107	-0.293073	0.251	0.615	1.09743e-102
426	PGD	1.4329e-90	-0.293702	0.153	0.463	3.64658e-86
427	RPL4	7.75523e-94	-0.293721	0.887	0.959	1.97363e-89
428	PDCD6	2.14098e-103	-0.293838	0.307	0.657	5.44858e-99
429	TXN	6.86991e-73	-0.294267	0.922	0.973	1.74832e-68
430	CRELD2	6.24817e-89	-0.29553	0.188	0.511	1.5901e-84
431	RABAC1	4.78521e-81	-0.295988	0.525	0.807	1.21779e-76
432	FAM50A	6.35389e-107	-0.296048	0.204	0.551	1.617e-102
433	ATP5H	1.60302e-88	-0.296104	0.765	0.906	4.07954e-84
434	RPL29	3.57396e-47	-0.296173	0.974	0.982	9.09538e-43
435	LSM2	4.33861e-105	-0.296453	0.226	0.584	1.10413e-100
436	DUSP23	6.90591e-69	-0.296906	0.612	0.813	1.75748e-64
437	MAGEA3	3.62496e-93	-0.297099	0.041	0.324	9.22516e-89
438	HM13	2.21463e-92	-0.297401	0.344	0.675	5.63602e-88
439	KPNB1	2.10361e-113	-0.297497	0.18	0.545	5.35348e-109
440	RPS4Y1	3.30275e-33	-0.297873	0.616	0.703	8.40517e-29
441	EIF4A2	6.86514e-72	-0.298088	0.629	0.859	1.74711e-67
442	ITIH2	4.47085e-40	-0.298189	0.831	0.937	1.13779e-35
443	PEG10	8.2211e-42	-0.29835	0.081	0.25	2.09219e-37
444	H2AFY	1.45362e-93	-0.298374	0.274	0.603	3.69931e-89
445	LAMTOR5	5.32201e-78	-0.299004	0.671	0.875	1.3544e-73
446	S100A13	2.18981e-79	-0.299557	0.329	0.657	5.57285e-75
447	NDFIP1	3.15086e-70	-0.299659	0.723	0.881	8.01863e-66
448	TRAPPC6A	8.15576e-90	-0.299788	0.36	0.685	2.07556e-85
449	CTSH	6.10619e-94	-0.299946	0.339	0.685	1.55396e-89
450	TMEM9	8.84504e-109	-0.300739	0.214	0.575	2.25097e-104
451	CMBL	3.82424e-93	-0.300904	0.384	0.707	9.73232e-89
452	CLPTM1	4.78662e-102	-0.301253	0.298	0.657	1.21815e-97
453	GCAT	8.28014e-111	-0.301275	0.238	0.61	2.10721e-106
454	RAB7A	6.00629e-86	-0.301462	0.498	0.781	1.52854e-81
455	TFG	1.82999e-103	-0.301953	0.341	0.704	4.65713e-99
456	NDUFB5	3.03301e-67	-0.302492	0.543	0.772	7.71871e-63
457	SSR2	1.11562e-67	-0.302829	0.567	0.802	2.83913e-63
458	C2	5.93413e-66	-0.303001	0.77	0.917	1.51018e-61
459	CMTM8	5.28046e-108	-0.303369	0.273	0.641	1.34382e-103
460	RCN2	1.1649e-118	-0.303382	0.143	0.517	2.96454e-114
461	HAX1	2.59046e-86	-0.303794	0.361	0.668	6.59246e-82
462	U2SURP	2.64779e-105	-0.30449	0.222	0.582	6.73835e-101
463	KDELR1	3.6179e-90	-0.304783	0.371	0.697	9.20718e-86
464	ATP5G3	2.80382e-82	-0.305034	0.902	0.965	7.13545e-78
465	LRRC59	1.98663e-95	-0.305292	0.244	0.574	5.05577e-91
466	ACTG1	3.50474e-48	-0.305409	0.712	0.88	8.91922e-44
467	FDFT1	2.52667e-83	-0.305674	0.215	0.521	6.43012e-79
468	TMEM50A	8.23216e-92	-0.307192	0.395	0.725	2.095e-87
469	NQO2	2.16324e-78	-0.307646	0.477	0.748	5.50522e-74
470	ALDH7A1	5.80245e-100	-0.307985	0.39	0.73	1.47666e-95
471	2020-09-15	4.19265e-81	-0.308088	0.491	0.778	1.06699e-76
472	SLC39A1	8.07149e-122	-0.308216	0.173	0.555	2.05411e-117
473	TSTA3	3.09995e-100	-0.309546	0.319	0.675	7.88907e-96
474	HES1	4.11813e-32	-0.309635	0.362	0.568	1.04802e-27
475	YWHAB	3.35757e-81	-0.31007	0.495	0.767	8.54469e-77
476	VMP1	1.80308e-58	-0.310099	0.543	0.78	4.58865e-54
477	ATP1A1	1.281e-59	-0.310107	0.377	0.649	3.26002e-55
478	ARSE	3.3244e-101	-0.310137	0.244	0.6	8.46026e-97
479	COPS5	7.22672e-121	-0.310438	0.191	0.563	1.83913e-116
480	SSBP1	3.1995e-66	-0.31051	0.533	0.771	8.1424e-62
481	MRPL24	1.752e-98	-0.312325	0.374	0.695	4.45867e-94
482	PRPSAP1	7.39708e-117	-0.312607	0.166	0.523	1.88248e-112
483	CLTA	6.4793e-76	-0.312636	0.522	0.757	1.64892e-71
484	RPN1	2.0301e-65	-0.312859	0.51	0.788	5.16639e-61
485	CAV2	9.22449e-68	-0.313451	0.184	0.442	2.34754e-63
486	CCDC124	1.71783e-85	-0.313491	0.296	0.606	4.37171e-81
487	HACL1	1.24049e-103	-0.313618	0.153	0.489	3.15691e-99
488	PSMA4	2.34057e-79	-0.314181	0.653	0.872	5.95652e-75
489	KLF10	3.62559e-60	-0.314303	0.26	0.538	9.22677e-56
490	CKS1B	8.56272e-78	-0.315082	0.312	0.62	2.17913e-73
491	DYNLRB1	3.77412e-88	-0.315278	0.408	0.717	9.60476e-84
492	C8orf59	1.45381e-79	-0.316303	0.402	0.674	3.6998e-75
493	ATP5F1	5.96459e-92	-0.317631	0.509	0.793	1.51793e-87
494	PGAM1	3.56215e-93	-0.318184	0.452	0.762	9.06532e-89
495	CTSD	2.14748e-69	-0.31829	0.842	0.965	5.46512e-65
496	ATP6V0E1	1.12465e-80	-0.318597	0.702	0.884	2.86212e-76
497	NAA10	5.99146e-120	-0.318988	0.259	0.634	1.52477e-115
498	BORCS7	1.84891e-78	-0.319236	0.463	0.763	4.7053e-74
499	IDH1	8.54363e-74	-0.319281	0.671	0.894	2.17427e-69
500	RANBP1	3.43759e-102	-0.319498	0.436	0.765	8.74831e-98
501	COX6C	1.96507e-69	-0.319633	0.981	0.985	5.0009e-65
502	VPS25	1.09786e-113	-0.319893	0.263	0.624	2.79393e-109
503	GPS1	1.06995e-113	-0.320201	0.216	0.583	2.72292e-109
504	FADS2	1.22458e-138	-0.320863	0.034	0.405	3.11643e-134
505	HNRNPA3	1.17107e-88	-0.320998	0.462	0.761	2.98026e-84
506	ANGPTL8	2.6742e-15	-0.3211	0.36	0.497	6.80558e-11
507	GUK1	6.13713e-75	-0.321593	0.776	0.919	1.56184e-70
508	BHMT2	8.20059e-90	-0.321957	0.35	0.667	2.08697e-85
509	TXNRD1	1.15831e-108	-0.322103	0.131	0.474	2.94779e-104
510	HNRNPA2B1	5.21056e-78	-0.322111	0.758	0.928	1.32604e-73
511	PSMA5	1.48747e-104	-0.322161	0.392	0.728	3.78546e-100
512	SUPT4H1	2.04894e-99	-0.322215	0.42	0.743	5.21435e-95
513	RPS19BP1	2.17811e-89	-0.322935	0.46	0.775	5.54307e-85
514	FAAP20	1.55308e-95	-0.323299	0.371	0.708	3.95245e-91
515	SLC25A6	4.60406e-89	-0.324288	0.591	0.864	1.17169e-84
516	ATP6AP2	3.25277e-95	-0.325012	0.392	0.721	8.27799e-91
517	ORMDL2	2.65579e-109	-0.32534	0.298	0.665	6.75873e-105
518	CCT7	8.34941e-121	-0.325554	0.298	0.673	2.12484e-116
519	TAF9	2.63694e-114	-0.326099	0.228	0.587	6.71075e-110
520	GNB2L1	2.97692e-84	-0.326648	0.922	0.972	7.57596e-80
521	DDAH2	3.21106e-112	-0.326732	0.24	0.602	8.17183e-108
522	HSPD1	7.62661e-79	-0.327213	0.767	0.938	1.9409e-74
523	RAB13	1.99032e-92	-0.327246	0.468	0.766	5.06517e-88
524	SLC22A18	3.69369e-88	-0.327544	0.374	0.682	9.40007e-84
525	SLC50A1	2.0124e-108	-0.327652	0.184	0.533	5.12135e-104
526	EIF4EBP1	1.55684e-74	-0.327698	0.338	0.634	3.96199e-70
527	STEAP1	2.23557e-112	-0.327973	0.105	0.445	5.6893e-108
528	ANAPC5	3.0277e-114	-0.327984	0.22	0.594	7.7052e-110
529	ACTB	1.84951e-107	-0.328136	0.979	0.997	4.70682e-103
530	DRAP1	1.3057e-94	-0.328243	0.443	0.754	3.32287e-90
531	EIF3I	3.08366e-92	-0.328376	0.455	0.755	7.84761e-88
532	LYPLA1	3.45416e-104	-0.328748	0.382	0.711	8.79048e-100
533	SLC25A3	7.62945e-98	-0.329274	0.721	0.911	1.94162e-93
534	JTB	6.15892e-81	-0.329755	0.653	0.86	1.56738e-76
535	PEBP1	3.2391e-171	-0.329814	0.992	0.995	8.24319e-167
536	APOA1BP	2.00368e-102	-0.329973	0.379	0.714	5.09916e-98
537	MAD2L2	9.04309e-117	-0.331689	0.2	0.569	2.30138e-112
538	NEDD8	7.07254e-103	-0.33205	0.752	0.919	1.79989e-98
539	SIVA1	2.97117e-78	-0.332289	0.489	0.773	7.56134e-74
540	PSMD11	1.11363e-123	-0.332586	0.24	0.618	2.83407e-119
541	METTL23	1.61126e-137	-0.332834	0.17	0.576	4.10049e-133
542	DDX5	5.55101e-105	-0.333055	0.671	0.891	1.41268e-100
543	PKM	3.3281e-90	-0.333354	0.128	0.429	8.46968e-86
544	ARPC2	7.57595e-96	-0.333545	0.511	0.797	1.928e-91
545	PYCARD	1.62928e-119	-0.333673	0.102	0.46	4.14635e-115
546	ARL4D	8.78972e-110	-0.334077	0.143	0.494	2.2369e-105
547	PSME2	1.55525e-75	-0.334767	0.788	0.932	3.95796e-71
548	GPX3	7.64455e-38	-0.334958	0.779	0.908	1.94546e-33
549	COMMD4	3.01436e-125	-0.335447	0.23	0.63	7.67125e-121
550	DNAJB11	5.34537e-81	-0.33553	0.504	0.777	1.36034e-76
551	HLA-C	1.78141e-81	-0.335727	0.92	0.982	4.53352e-77
552	EIF3D	4.48975e-116	-0.335816	0.243	0.612	1.1426e-111
553	CSNK2B	2.02186e-106	-0.336423	0.519	0.822	5.14544e-102
554	TINAG	2.94371e-102	-0.336611	0.005	0.287	7.49145e-98
555	CFL1	2.43644e-88	-0.337073	0.822	0.928	6.20049e-84
556	CYP3A5	8.082e-52	-0.337224	0.63	0.824	2.05679e-47
557	ZCRB1	4.81559e-99	-0.337301	0.331	0.663	1.22552e-94
558	EXOSC4	3.63691e-121	-0.337712	0.219	0.586	9.25557e-117
559	ARL6IP4	5.63522e-102	-0.337727	0.774	0.924	1.43411e-97
560	DNAJC8	2.40913e-120	-0.338454	0.326	0.717	6.131e-116
561	ECH1	3.79057e-103	-0.338498	0.842	0.955	9.64663e-99
562	TMEM59	3.28211e-83	-0.33894	0.839	0.962	8.35264e-79
563	DDRGK1	2.97605e-108	-0.338946	0.47	0.782	7.57376e-104
564	RAB2A	6.47335e-105	-0.33895	0.626	0.867	1.6474e-100
565	FGGY	2.89464e-93	-0.339754	0.531	0.825	7.36657e-89
566	SPPL2A	1.00156e-102	-0.341427	0.39	0.729	2.54886e-98
567	EIF3K	1.80683e-106	-0.342702	0.722	0.907	4.5982e-102
568	ILF2	8.3168e-118	-0.343053	0.226	0.595	2.11654e-113
569	PTGES3	5.86295e-98	-0.343135	0.684	0.907	1.49206e-93
570	MRPS15	8.60782e-105	-0.343768	0.475	0.783	2.1906e-100
571	RPL18A	2.51845e-50	-0.344227	0.98	0.989	6.40921e-46
572	ADRM1	1.1649e-119	-0.344693	0.366	0.724	2.96457e-115
573	PSMB2	1.95529e-96	-0.344776	0.491	0.778	4.97602e-92
574	C10orf10	4.13289e-60	-0.345198	0.317	0.568	1.05178e-55
575	ARPC5	1.29714e-94	-0.345894	0.486	0.787	3.3011e-90
576	SSR3	3.27259e-94	-0.346064	0.556	0.822	8.32842e-90
577	WDR45B	1.85078e-139	-0.346631	0.15	0.553	4.71005e-135
578	FKBP8	1.74982e-103	-0.346704	0.436	0.789	4.45311e-99
579	SRSF9	3.64335e-94	-0.346929	0.424	0.736	9.27196e-90
580	SHARPIN	9.83879e-143	-0.346986	0.175	0.582	2.50387e-138
581	YIPF3	2.08359e-120	-0.348194	0.347	0.723	5.30253e-116
582	SON	8.7085e-82	-0.34825	0.453	0.758	2.21623e-77
583	PFDN6	5.98904e-114	-0.349265	0.36	0.711	1.52415e-109
584	CYSTM1	1.85225e-78	-0.349441	0.473	0.736	4.71379e-74
585	RBM3	1.04941e-102	-0.350454	0.374	0.72	2.67063e-98
586	BRK1	8.21162e-110	-0.35095	0.553	0.832	2.08977e-105
587	NDUFS2	7.87381e-79	-0.351044	0.546	0.788	2.00381e-74
588	TAX1BP1	7.14041e-118	-0.351805	0.352	0.723	1.81716e-113
589	NARS	5.93288e-114	-0.352182	0.278	0.65	1.50986e-109
590	BOLA3	2.28438e-105	-0.352441	0.312	0.664	5.81352e-101
591	MDH1	1.08521e-96	-0.353295	0.556	0.813	2.76174e-92
592	RTF1	7.4409e-109	-0.353862	0.347	0.713	1.89363e-104
593	GDF15	8.57269e-48	-0.354687	0.195	0.413	2.18166e-43
594	ARPC1A	2.53368e-123	-0.354902	0.279	0.661	6.44796e-119
595	NAPRT	5.27184e-95	-0.355406	0.441	0.736	1.34163e-90
596	EMC7	2.77235e-122	-0.357036	0.322	0.693	7.05537e-118
597	RPS10	9.90405e-70	-0.357267	0.944	0.973	2.52048e-65
598	AUP1	3.19164e-123	-0.357806	0.418	0.762	8.12242e-119
599	ARPC3	2.42087e-101	-0.358469	0.624	0.874	6.16087e-97
600	DAD1	2.65652e-104	-0.358669	0.67	0.889	6.76058e-100
601	CYCS	2.11471e-59	-0.35898	0.691	0.874	5.38173e-55
602	EIF6	2.28023e-107	-0.359065	0.582	0.83	5.80297e-103
603	PHPT1	5.16322e-67	-0.360033	0.552	0.748	1.31399e-62
604	OS9	2.75929e-92	-0.360579	0.495	0.804	7.02212e-88
605	POLDIP2	2.36563e-129	-0.361953	0.35	0.715	6.0203e-125
606	METTL7B	1.34544e-84	-0.362097	0.304	0.604	3.42401e-80
607	GTF3A	2.13471e-116	-0.36213	0.387	0.741	5.43263e-112
608	FAM3C	5.68176e-96	-0.362537	0.279	0.602	1.44595e-91
609	SLC25A33	3.86585e-96	-0.363443	0.211	0.538	9.83821e-92
610	GPRC5C	4.70996e-107	-0.365992	0.381	0.728	1.19864e-102
611	SUMO2	1.63267e-114	-0.36759	0.721	0.901	4.15499e-110
612	CYP7A1	1.68136e-76	-0.368421	0.009	0.234	4.2789e-72
613	KTN1	2.4999e-97	-0.368695	0.604	0.867	6.362e-93
614	SYPL1	3.67646e-110	-0.369089	0.389	0.737	9.35622e-106
615	DDIT3	4.82469e-102	-0.369344	0.253	0.61	1.22784e-97
616	RPS5	7.89724e-155	-0.36959	0.958	0.991	2.00977e-150
617	TRAM1	1.04453e-112	-0.36981	0.587	0.855	2.65823e-108
618	PABPC1	3.0552e-55	-0.370262	0.694	0.835	7.77517e-51
619	HSP90B1	4.74485e-71	-0.370315	0.836	0.958	1.20752e-66
620	UQCRFS1	7.60151e-57	-0.371056	0.605	0.802	1.93451e-52
621	BCAM	3.52644e-110	-0.371118	0.192	0.553	8.97444e-106
622	C12orf75	1.39648e-104	-0.371851	0.097	0.418	3.5539e-100
623	SERF2	1.12224e-184	-0.37192	0.993	0.998	2.85598e-180
624	PLPP2	2.30955e-153	-0.372037	0.02	0.415	5.87758e-149
625	UBC	7.13089e-123	-0.372797	0.919	0.987	1.81474e-118
626	MEA1	2.27692e-124	-0.372944	0.326	0.696	5.79453e-120
627	PSMA7	3.11702e-94	-0.373673	0.838	0.939	7.93251e-90
628	TMED2	3.73037e-91	-0.374058	0.804	0.947	9.49341e-87
629	MARCKSL1	4.23004e-114	-0.374197	0.171	0.523	1.0765e-109
630	TMBIM4	6.26887e-78	-0.375003	0.705	0.89	1.59536e-73
631	COPS6	6.91884e-140	-0.375006	0.342	0.729	1.76078e-135
632	S100A16	1.30045e-72	-0.375089	0.501	0.763	3.30952e-68
633	CADM1	1.19609e-107	-0.375736	0.333	0.679	3.04392e-103
634	CAPZA2	7.44907e-86	-0.376789	0.468	0.751	1.89571e-81
635	PSMC5	6.75147e-125	-0.376892	0.344	0.701	1.71818e-120
636	PARP1	6.01854e-119	-0.37711	0.215	0.574	1.53166e-114
637	CISD3	2.04346e-124	-0.377122	0.737	0.914	5.2004e-120
638	CHCHD10	9.44613e-90	-0.377207	0.919	0.95	2.40395e-85
639	PSMD8	1.03397e-125	-0.377659	0.491	0.809	2.63136e-121
640	SDCBP	3.56916e-93	-0.37844	0.539	0.796	9.08316e-89
641	CCDC47	8.3277e-130	-0.37948	0.297	0.668	2.11932e-125
642	AP2M1	2.83432e-135	-0.381183	0.332	0.721	7.21305e-131
643	COA3	2.26761e-111	-0.382081	0.635	0.862	5.77084e-107
644	BNIP3	1.49636e-95	-0.382432	0.704	0.909	3.8081e-91
645	PSMD3	1.1945e-135	-0.382679	0.21	0.6	3.03988e-131
646	PLOD1	1.55248e-123	-0.383011	0.222	0.594	3.95091e-119
647	DUT	1.73589e-144	-0.383922	0.255	0.674	4.41767e-140
648	NEU1	5.93247e-142	-0.384332	0.212	0.612	1.50975e-137
649	MRPS18B	1.43741e-117	-0.384789	0.374	0.716	3.65807e-113
650	PSMC4	1.15349e-153	-0.38556	0.25	0.679	2.9355e-149
651	POLR2K	7.12823e-112	-0.385594	0.547	0.827	1.81406e-107
652	OCIAD2	2.37572e-114	-0.385911	0.602	0.857	6.04597e-110
653	SNRPE	1.48076e-109	-0.38643	0.571	0.842	3.76838e-105
654	RPL15	3.51119e-124	-0.387489	0.981	0.993	8.93563e-120
655	LAGE3	2.31247e-134	-0.387507	0.261	0.653	5.88501e-130
656	AKR1A1	7.66008e-136	-0.387564	0.605	0.883	1.94941e-131
657	SNRPD2	2.63413e-120	-0.387788	0.678	0.898	6.7036e-116
658	C1orf43	4.08439e-112	-0.390479	0.447	0.759	1.03944e-107
659	APOA2	1.6998e-91	-0.39066	1	0.999	4.32583e-87
660	EMC4	8.89129e-142	-0.390857	0.293	0.687	2.26274e-137
661	ENY2	2.81878e-95	-0.391355	0.676	0.853	7.17352e-91
662	SCARB1	5.11483e-90	-0.391686	0.362	0.676	1.30167e-85
663	CNN3	1.71815e-121	-0.392163	0.45	0.8	4.37251e-117
664	TALDO1	1.17861e-105	-0.39312	0.482	0.779	2.99944e-101
665	GTF3C6	8.7162e-109	-0.393235	0.338	0.674	2.21819e-104
666	FASN	5.07928e-121	-0.394234	0.155	0.524	1.29263e-116
667	ORAOV1	3.7107e-110	-0.396621	0.026	0.334	9.44337e-106
668	CNPY2	4.36054e-132	-0.397426	0.481	0.807	1.10971e-127
669	PSMD2	3.96554e-138	-0.398164	0.229	0.614	1.00919e-133
670	CHCHD2	5.63979e-159	-0.398301	0.86	0.96	1.43527e-154
671	CPQ	1.89452e-140	-0.399279	0.234	0.631	4.82137e-136
672	CYP2D6	1.10827e-07	-0.399337	0.916	0.948	0.00282044
673	SDHC	1.00401e-96	-0.399421	0.602	0.844	2.55511e-92
674	RPS18	4.89362e-47	-0.399531	0.999	0.998	1.24538e-42
675	SARS	1.28981e-119	-0.399762	0.357	0.711	3.28243e-115
676	PIGT	7.59678e-138	-0.400536	0.247	0.641	1.93331e-133
677	UQCRC1	7.45911e-131	-0.400721	0.579	0.848	1.89827e-126
678	CCT8	3.85399e-149	-0.403469	0.278	0.681	9.80802e-145
679	RPL23	1.02931e-70	-0.40404	0.909	0.958	2.6195e-66
680	CTSF	1.00639e-111	-0.404439	0.37	0.708	2.56116e-107
681	RRBP1	1.00383e-75	-0.40569	0.577	0.833	2.55466e-71
682	KRT18	2.15415e-121	-0.405768	0.812	0.969	5.4821e-117
683	TCEB1	1.35939e-122	-0.406216	0.509	0.801	3.45951e-118
684	TMEM37	3.84088e-136	-0.406842	0.345	0.74	9.77466e-132
685	PA2G4	1.29884e-130	-0.407367	0.368	0.73	3.30542e-126
686	RPL23A	8.3767e-83	-0.407462	0.98	0.986	2.13179e-78
687	CYP27A1	5.03888e-93	-0.407762	0.762	0.894	1.28235e-88
688	EIF2S2	5.05689e-97	-0.407828	0.619	0.864	1.28693e-92
689	DHCR7	3.77079e-127	-0.407984	0.188	0.57	9.59629e-123
690	DHRS7	1.11402e-98	-0.408234	0.532	0.819	2.83506e-94
691	GSTK1	7.43829e-116	-0.408614	0.763	0.924	1.89297e-111
692	ATP5J2	1.5565e-122	-0.408705	0.898	0.972	3.96113e-118
693	KLF6	1.87613e-23	-0.409119	0.761	0.86	4.77457e-19
694	RARRES2	1.73834e-104	-0.409805	0.979	0.998	4.42389e-100
695	HSPA9	6.93869e-126	-0.410051	0.495	0.827	1.76583e-121
696	ERGIC3	1.13707e-125	-0.410147	0.539	0.837	2.89373e-121
697	ECI2	2.57325e-137	-0.411711	0.635	0.878	6.54865e-133
698	CLIC1	7.15611e-131	-0.4118	0.391	0.776	1.82116e-126
699	MMAB	5.351e-125	-0.411942	0.356	0.711	1.36178e-120
700	ATRAID	4.34565e-154	-0.413239	0.309	0.726	1.10593e-149
701	MRPS7	7.79167e-154	-0.414277	0.312	0.722	1.9829e-149
702	BST2	6.49956e-106	-0.414344	0.529	0.809	1.65407e-101
703	BTF3	1.10543e-132	-0.41504	0.798	0.934	2.8132e-128
704	DDOST	1.05426e-142	-0.415558	0.312	0.706	2.68298e-138
705	GLO1	4.2454e-117	-0.416854	0.415	0.734	1.08041e-112
706	RDH11	4.53565e-148	-0.417829	0.24	0.658	1.15428e-143
707	SNRPC	1.2274e-140	-0.418158	0.39	0.756	3.12361e-136
708	HIST1H4C	1.13315e-36	-0.418211	0.34	0.546	2.88376e-32
709	PCYT2	3.89065e-157	-0.421415	0.301	0.709	9.90133e-153
710	NHP2	3.42835e-117	-0.422745	0.47	0.774	8.72482e-113
711	PARK7	1.61038e-176	-0.423148	0.792	0.936	4.09826e-172
712	ITM2B	2.61337e-121	-0.424283	0.904	0.973	6.65075e-117
713	ZNF706	4.54671e-137	-0.424728	0.365	0.726	1.15709e-132
714	LYZ	1.98882e-12	-0.427349	0.31	0.445	5.06135e-08
715	H3F3B	7.52264e-166	-0.427653	0.889	0.979	1.91444e-161
716	TCEA1	1.85432e-127	-0.427801	0.444	0.793	4.71906e-123
717	BCHE	6.24102e-103	-0.428058	0.503	0.807	1.58828e-98
718	TNFSF10	5.07355e-93	-0.429746	0.428	0.733	1.29117e-88
719	CCT6A	2.83267e-148	-0.430117	0.253	0.653	7.20887e-144
720	ALDH3A1	2.38087e-49	-0.433641	0.001	0.15	6.05907e-45
721	MTCH1	3.97256e-166	-0.435128	0.291	0.716	1.01098e-161
722	LAPTM4B	6.92189e-169	-0.435963	0.166	0.602	1.76155e-164
723	MRPL12	4.76028e-144	-0.436883	0.524	0.821	1.21144e-139
724	NDUFS6	1.07473e-127	-0.43905	0.759	0.92	2.73508e-123
725	ATP5A1	6.2601e-120	-0.440796	0.664	0.88	1.59313e-115
726	MSMO1	1.63048e-90	-0.441039	0.416	0.694	4.14942e-86
727	EIF3E	1.24039e-83	-0.441111	0.709	0.865	3.15668e-79
728	FAM96A	1.05615e-131	-0.441734	0.54	0.853	2.68779e-127
729	PSMB5	1.82852e-164	-0.443042	0.484	0.832	4.6534e-160
730	RBCK1	1.80278e-133	-0.443254	0.297	0.683	4.5879e-129
731	GSDMD	4.68446e-135	-0.44514	0.415	0.745	1.19215e-130
732	CCL16	3.00605e-95	-0.445487	0.525	0.811	7.6501e-91
733	CANX	2.83868e-95	-0.446751	0.729	0.927	7.22417e-91
734	SNRPB	7.57324e-140	-0.447332	0.371	0.751	1.92731e-135
735	PTMA	3.194e-147	-0.447372	0.97	0.998	8.12842e-143
736	ALDOA	6.33714e-85	-0.447475	0.463	0.755	1.61274e-80
737	TEX264	8.20112e-186	-0.447908	0.278	0.726	2.0871e-181
738	RPL27	2.24221e-111	-0.448069	0.958	0.979	5.70619e-107
739	PRELID1	6.1813e-136	-0.44989	0.553	0.836	1.57308e-131
740	CCT5	1.27621e-146	-0.450618	0.222	0.617	3.24784e-142
741	EEF1D	1.67497e-105	-0.45208	0.909	0.968	4.26264e-101
742	VIMP	2.47008e-137	-0.453841	0.481	0.828	6.28611e-133
743	RPS20	2.46157e-149	-0.455054	0.977	0.995	6.26444e-145
744	MANF	7.95228e-119	-0.455176	0.453	0.787	2.02378e-114
745	IGFBP2	8.47589e-63	-0.456209	0.234	0.476	2.15703e-58
746	SCCPDH	9.8566e-129	-0.456738	0.576	0.856	2.50841e-124
747	HSD17B11	9.63283e-136	-0.456879	0.684	0.889	2.45146e-131
748	TMEM106C	6.55758e-154	-0.458054	0.161	0.574	1.66884e-149
749	TMEM147	1.20539e-149	-0.460016	0.394	0.753	3.0676e-145
750	ALDH1A1	1.46345e-86	-0.461043	0.767	0.896	3.72433e-82
751	SPCS1	1.03105e-160	-0.467285	0.766	0.932	2.62393e-156
752	TMCO1	5.73084e-141	-0.469216	0.617	0.879	1.45844e-136
753	TMEM176B	1.46838e-177	-0.470437	0.957	0.993	3.73689e-173
754	GRINA	2.47503e-151	-0.472273	0.502	0.824	6.2987e-147
755	SEC11C	5.7475e-140	-0.473014	0.594	0.858	1.46268e-135
756	UQCC2	8.52877e-165	-0.475036	0.447	0.812	2.17049e-160
757	BID	7.06413e-184	-0.475066	0.243	0.699	1.79775e-179
758	MIEN1	2.61504e-166	-0.476069	0.386	0.772	6.65502e-162
759	RPLP0	2.50881e-225	-0.480763	0.95	0.993	6.38467e-221
760	SNF8	2.69402e-181	-0.480889	0.257	0.696	6.85602e-177
761	HMGN2	1.26927e-92	-0.481283	0.594	0.85	3.23017e-88
762	VPS28	5.19543e-136	-0.486223	0.584	0.832	1.32219e-131
763	GUSB	4.35245e-125	-0.490173	0.364	0.72	1.10765e-120
764	NOP10	5.15352e-184	-0.49186	0.669	0.903	1.31152e-179
765	FAM213A	2.06132e-177	-0.493116	0.449	0.857	5.24586e-173
766	NAA20	1.88728e-196	-0.49411	0.328	0.768	4.80293e-192
767	RHEB	2.26214e-147	-0.499357	0.455	0.817	5.75692e-143
768	CD99	1.17931e-154	-0.49962	0.516	0.849	3.00124e-150
769	SSR1	2.41596e-159	-0.502131	0.464	0.839	6.14839e-155
770	ALDOC	3.68201e-210	-0.503475	0.119	0.622	9.37034e-206
771	SRP14	1.21157e-241	-0.506613	0.901	0.982	3.08333e-237
772	SPON2	3.93062e-100	-0.510022	0.346	0.683	1.0003e-95
773	ACAT2	6.76573e-164	-0.510178	0.271	0.686	1.72181e-159
774	KRT8	2.60372e-141	-0.516206	0.698	0.946	6.62622e-137
775	RAN	3.76518e-169	-0.517541	0.498	0.842	9.582e-165
776	HACD3	1.43315e-167	-0.519089	0.383	0.776	3.64723e-163
777	UGT2B4	9.2019e-105	-0.519228	0.767	0.92	2.34179e-100
778	ARPC1B	2.37675e-171	-0.520467	0.334	0.75	6.04858e-167
779	HEXA	1.82864e-206	-0.521889	0.223	0.702	4.65372e-202
780	JUN	5.75361e-82	-0.523106	0.722	0.907	1.46424e-77
781	NFKBIA	5.69856e-78	-0.528158	0.681	0.901	1.45023e-73
782	GPC3	6.15006e-62	-0.528218	0.238	0.522	1.56513e-57
783	TM4SF4	7.8311e-185	-0.528489	0.67	0.948	1.99294e-180
784	TMEM14C	4.87275e-192	-0.52933	0.499	0.842	1.24007e-187
785	FMO5	4.07578e-147	-0.530138	0.564	0.852	1.03725e-142
786	ALDH1L1	3.57179e-63	-0.530378	0.41	0.65	9.08986e-59
787	BCAP31	6.02544e-183	-0.530965	0.556	0.869	1.53341e-178
788	MDK	6.79715e-160	-0.53139	0.211	0.659	1.72981e-155
789	GAPDH	2.38677e-103	-0.532226	0.983	0.995	6.0741e-99
790	PRDX1	6.68298e-188	-0.535255	0.883	0.979	1.70075e-183
791	COPRS	9.39567e-201	-0.536078	0.299	0.745	2.3911e-196
792	PUF60	2.55104e-187	-0.536333	0.348	0.751	6.49215e-183
793	TPI1	1.49841e-177	-0.536433	0.847	0.952	3.8133e-173
794	PGK1	9.71614e-133	-0.537985	0.506	0.81	2.47266e-128
795	EIF3H	4.94616e-119	-0.539559	0.484	0.756	1.25875e-114
796	TUBB2A	2.04768e-206	-0.541071	0.147	0.629	5.21113e-202
797	PSMD4	9.81833e-180	-0.541075	0.468	0.815	2.49867e-175
798	RP11-81H14.2	6.75096e-177	-0.541523	0.028	0.462	1.71805e-172
799	COPE	4.44787e-191	-0.545104	0.615	0.899	1.13194e-186
800	NGFRAP1	4.91602e-74	-0.546198	0.565	0.709	1.25108e-69
801	CCT3	1.29917e-189	-0.547478	0.327	0.754	3.30625e-185
802	VDAC1	9.99091e-178	-0.548279	0.589	0.887	2.54259e-173
803	CCND1	2.51111e-131	-0.55213	0.225	0.592	6.39053e-127
804	GPAA1	1.37502e-207	-0.55376	0.303	0.746	3.49928e-203
805	KRT10	2.23833e-181	-0.555759	0.412	0.805	5.69632e-177
806	RPSA	1.12012e-227	-0.560983	0.852	0.967	2.85059e-223
807	H2AFZ	9.74187e-133	-0.561089	0.467	0.796	2.47921e-128
808	EMC3	2.55287e-212	-0.562771	0.348	0.783	6.4968e-208
809	CTSA	1.56971e-172	-0.562782	0.416	0.823	3.99475e-168
810	ATP5B	2.83281e-177	-0.563047	0.745	0.934	7.20921e-173
811	HLA-A	6.96161e-234	-0.563109	0.912	0.996	1.77166e-229
812	HEXB	4.67614e-181	-0.563391	0.367	0.769	1.19003e-176
813	SERPIND1	4.53327e-138	-0.564069	0.741	0.939	1.15367e-133
814	ATP6V0B	3.23294e-204	-0.569253	0.598	0.896	8.22752e-200
815	ATP5G1	9.14652e-212	-0.570117	0.733	0.934	2.3277e-207
816	ASPH	5.27931e-230	-0.572105	0.236	0.731	1.34353e-225
817	C20orf24	1.54123e-170	-0.574523	0.467	0.814	3.92227e-166
818	RAB5C	7.14701e-231	-0.581935	0.298	0.772	1.81884e-226
819	SUB1	4.15033e-180	-0.582496	0.771	0.955	1.05622e-175
820	FGF19	5.15008e-90	-0.583393	0.005	0.259	1.31064e-85
821	RPL19	3.8365e-196	-0.58379	0.989	0.997	9.76352e-192
822	RPL30	5.07529e-86	-0.587216	0.981	0.985	1.29161e-81
823	TMED9	2.40435e-194	-0.588834	0.489	0.864	6.11883e-190
824	SLC25A39	6.56192e-239	-0.590009	0.308	0.787	1.66994e-234
825	CCL15	2.76224e-201	-0.591005	0.257	0.72	7.02964e-197
826	C14orf1	5.67333e-182	-0.592594	0.299	0.73	1.44381e-177
827	ERP29	1.65255e-208	-0.592835	0.684	0.933	4.20558e-204
828	CES1	1.76056e-89	-0.594959	0.932	0.989	4.48046e-85
829	LRPAP1	2.59136e-206	-0.595497	0.422	0.819	6.59476e-202
830	SLC9A3R1	2.09585e-193	-0.597182	0.381	0.783	5.33373e-189
831	MALAT1	5.83407e-84	-0.602202	0.995	0.99	1.48471e-79
832	CD24	4.95141e-201	-0.606629	0.103	0.598	1.26008e-196
833	UGDH	1.49485e-175	-0.608165	0.422	0.815	3.80424e-171
834	RPN2	8.97115e-187	-0.608818	0.443	0.801	2.28307e-182
835	APOM	4.83524e-124	-0.610842	0.893	0.963	1.23052e-119
836	SDF2L1	2.25439e-132	-0.61099	0.536	0.857	5.7372e-128
837	UBD	1.3074e-129	-0.611875	0.298	0.669	3.32721e-125
838	NDUFB9	5.00191e-191	-0.617918	0.808	0.921	1.27294e-186
839	PDZK1IP1	3.59344e-173	-0.620569	0.078	0.531	9.14493e-169
840	RPLP1	0	-0.630557	0.997	1	0
841	EIF1	6.47502e-297	-0.631386	0.968	0.997	1.64783e-292
842	TMEM14A	3.27687e-219	-0.633017	0.477	0.834	8.3393e-215
843	TMEM14B	1.24898e-256	-0.637706	0.483	0.871	3.17853e-252
844	PSMB3	4.40852e-268	-0.638289	0.674	0.922	1.12193e-263
845	HSP90AB1	1.26116e-220	-0.640404	0.744	0.97	3.20954e-216
846	DIO1	2.65124e-239	-0.644958	0.292	0.768	6.74715e-235
847	YBX1	2.30757e-233	-0.64874	0.774	0.949	5.87254e-229
848	ANAPC11	6.53414e-246	-0.649701	0.749	0.926	1.66287e-241
849	S100A10	6.64723e-186	-0.655928	0.541	0.894	1.69165e-181
850	TM7SF2	3.14338e-61	-0.658807	0.409	0.623	7.99959e-57
851	RPL7	5.20492e-138	-0.665106	0.98	0.988	1.3246e-133
852	DNPH1	6.79648e-224	-0.670862	0.54	0.876	1.72964e-219
853	RPS7	0	-0.672731	0.962	0.998	0
854	LSM4	2.48866e-259	-0.673583	0.384	0.843	6.33338e-255
855	OSGIN1	3.85326e-218	-0.680413	0.226	0.702	9.80616e-214
856	ACOX2	1.61228e-162	-0.681162	0.29	0.702	4.1031e-158
857	CYC1	1.61798e-220	-0.685688	0.605	0.87	4.11761e-216
858	NPM1	3.77303e-191	-0.688388	0.696	0.937	9.60199e-187
859	CHI3L1	1.4794e-42	-0.692994	0.028	0.175	3.76492e-38
860	MPC2	1.16967e-178	-0.694947	0.819	0.953	2.97669e-174
861	GALK1	3.2915e-271	-0.698354	0.404	0.855	8.37653e-267
862	MTDH	3.83309e-217	-0.709604	0.582	0.879	9.75482e-213
863	PHB	2.02743e-237	-0.724267	0.381	0.823	5.15959e-233
864	HMGCS1	9.7139e-185	-0.7248	0.27	0.71	2.47209e-180
865	FTH1	0	-0.729247	0.998	0.997	0
866	NME1	2.57751e-226	-0.740164	0.326	0.778	6.5595e-222
867	STRA13	3.04103e-248	-0.744107	0.407	0.835	7.73913e-244
868	STMN1	1.06557e-179	-0.751899	0.269	0.711	2.71178e-175
869	GRN	1.13044e-288	-0.754866	0.45	0.876	2.87687e-284
870	IDI1	1.26412e-214	-0.758351	0.305	0.756	3.21705e-210
871	SDC2	1.22171e-292	-0.76164	0.695	0.931	3.10913e-288
872	SLC25A5	1.47371e-266	-0.769303	0.702	0.94	3.75045e-262
873	NPC2	1.14595e-270	-0.77245	0.603	0.932	2.91634e-266
874	P4HB	6.97458e-299	-0.77793	0.841	0.978	1.77496e-294
875	CSTB	2.25179e-275	-0.784986	0.615	0.937	5.73058e-271
876	HMGN1	1.13923e-260	-0.787215	0.497	0.897	2.89924e-256
877	PDIA6	7.65879e-235	-0.790335	0.651	0.935	1.94909e-230
878	LMAN2	0	-0.797721	0.598	0.948	0
879	AKR1C1	2.31673e-130	-0.801611	0.747	0.935	5.89584e-126
880	TMEM97	0	-0.806337	0.214	0.801	0
881	TPM1	2.56855e-260	-0.810153	0.326	0.834	6.53671e-256
882	SQLE	1.71688e-287	-0.81566	0.071	0.654	4.3693e-283
883	AGT	4.81981e-220	-0.818066	0.906	0.992	1.22659e-215
884	PDIA3	6.47019e-294	-0.821187	0.621	0.937	1.6466e-289
885	AHSG	4.6104e-226	-0.82155	0.981	0.984	1.1733e-221
886	CUTA	0	-0.830748	0.798	0.969	0
887	PPP1R16A	2.66706e-274	-0.839674	0.476	0.881	6.7874e-270
888	RPL8	7.24001e-241	-0.84056	0.975	0.994	1.84251e-236
889	FTL	0	-0.840999	1	1	0
890	EBP	9.67557e-284	-0.882486	0.624	0.914	2.46234e-279
891	TUBA1B	1.05663e-234	-0.908204	0.364	0.81	2.68903e-230
892	ANXA2	2.65741e-281	-0.915977	0.296	0.814	6.76284e-277
893	RAMP1	1.19447e-300	-0.917121	0.334	0.881	3.03981e-296
894	DBI	3.87468e-233	-0.917888	0.952	0.989	9.86067e-229
895	SELM	1.4452e-289	-0.923308	0.143	0.721	3.67789e-285
896	TUBB	3.91997e-267	-0.943381	0.423	0.85	9.97592e-263
897	TKT	9.74231e-303	-0.965383	0.243	0.797	2.47932e-298
898	NUPR1	8.25618e-297	-0.976026	0.905	0.987	2.10111e-292
899	APOE	0	-1.03778	0.999	0.99	0
900	GLUL	6.74714e-88	-1.04173	0.63	0.844	1.71708e-83
901	LGALS4	0	-1.04464	0.507	0.939	0
902	AKR1C3	0	-1.045	0.445	0.91	0
903	SOX4	1.40843e-189	-1.05099	0.057	0.514	3.58432e-185
904	CBR1	0	-1.05689	0.529	0.935	0
905	CD63	0	-1.05797	0.85	0.99	0
906	TFPI	5.79627e-154	-1.11685	0.733	0.93	1.47509e-149
907	CYP17A1	0	-1.1197	0.022	0.71	0
908	EPHX1	0	-1.1216	0.899	0.997	0
909	SCD	0	-1.14499	0.386	0.895	0
910	FDPS	0	-1.1463	0.315	0.86	0
911	GGH	5.78805e-201	-1.18752	0.704	0.907	1.473e-196
912	PPIB	0	-1.19126	0.773	0.98	0
913	ENO1	0	-1.21003	0.63	0.962	0
914	SQSTM1	2.72545e-241	-1.21895	0.591	0.925	6.93599e-237
915	SPP1	1.20251e-82	-1.22082	0.059	0.316	3.06026e-78
916	AKR1B10	1.89771e-272	-1.45398	0.174	0.728	4.82949e-268
917	CTTN	1.38899e-293	-1.57735	0.209	0.762	3.53484e-289
918	AKR1C2	0	-1.88233	0.363	0.935	0

## Sheet: Table S7
Table S7: The GO terms that the upregulated genes of the hepatocytes in the para-carcinoma tissues are enriched in
Index	Category	Term	Count	%	PValue	Genes	List Total	Pop Hits	Pop Total	Fold Enrichment	Bonferroni
1	GOTERM_BP_DIRECT	GO:0006958~complement activation, classical pathway	23	8.51852	6.41e-20	IGHG1, MBL2, IGHG2, IGHG3, C9, IGLV1-44, MASP2, C3, C6, C5, C4BPB, C1R, SERPING1, C4BPA, C1S, IGHM, C8G, C8A, C8B, IGHV3-23, IGHA1, IGKV3-20, IGKC	254	99	16792	15.3589	9.04e-17
2	GOTERM_BP_DIRECT	GO:0006953~acute-phase response	15	5.55556	2.28e-16	MBL2, APCS, ASS1, CRP, SAA4, HP, SIGIRR, ORM1, SAA2, SERPINF2, HAMP, SAA1, SERPINA3, ITIH4, ORM2	254	39	16792	25.427	3.13e-13
3	GOTERM_BP_DIRECT	GO:0006956~complement activation	18	6.66667	1.2e-14	IGHG1, MBL2, IGHG2, IGHG3, IGLV1-44, CFB, C3, MASP2, C6, C5, C1R, C1S, C8A, C8B, FCN3, IGHV3-23, IGKV3-20, IGKC	254	87	16792	13.678	1.69e-11
4	GOTERM_BP_DIRECT	GO:0002576~platelet degranulation	17	6.2963	3.07e-12	A2M, IGF1, IGF2, SERPING1, PLG, TIMP1, A1BG, ORM1, FGG, APOA1, FGA, FGB, SERPINF2, SERPINA3, ITIH4, SRGN, ORM2	254	103	16792	10.9114	4.33e-09
5	GOTERM_BP_DIRECT	GO:0030449~regulation of complement activation	10	3.7037	3.77e-10	C8A, C8B, C9, C3, CFB, C6, C5, C4BPB, C4BPA, C8G	254	30	16792	22.0367	5.32e-07
6	GOTERM_BP_DIRECT	GO:0045087~innate immune response	27	10	1.86e-09	IGHG1, IGHG2, MBL2, IGHG3, C6, JCHAIN, C1R, C1S, IGHM, MARCO, FGA, DDX3X, SAA1, ANG, FGB, PGLYRP2, IL1RAP, IGHV3-23, IGHA1, IGKC, APCS, C4BPB, SERPING1, C4BPA, CYBA, SLPI, CD14	254	430	16792	4.15111	2.62e-06
7	GOTERM_BP_DIRECT	GO:0045926~negative regulation of growth	8	2.96296	7.01e-09	MT1M, MT1A, MT2A, MT1E, MT1H, MT1X, MT1G, MT1F	254	19	16792	27.8359	9.88e-06
8	GOTERM_BP_DIRECT	GO:0071294~cellular response to zinc ion	8	2.96296	7.01e-09	MT1M, MT1A, MT2A, MT1E, MT1H, MT1X, MT1G, MT1F	254	19	16792	27.8359	9.88e-06
9	GOTERM_BP_DIRECT	GO:0006957~complement activation, alternative pathway	7	2.59259	1.73e-08	C8A, C8B, C9, C3, CFB, C5, C8G	254	13	16792	35.5978	2.44e-05
10	GOTERM_BP_DIRECT	GO:0006955~immune response	24	8.88889	1.07e-07	CCL3, C9, IGLV1-44, PRG4, C3, IFITM2, IFITM3, CXCL2, JCHAIN, C1R, CCL4L2, CCL5, CCL4, C8A, CCL25, C8B, RGS1, HAMP, IGHV3-23, IL1RAP, IGHA1, SLPI, IGKV3-20, IGKC	254	421	16792	3.76875	0.000152
11	GOTERM_BP_DIRECT	GO:0006898~receptor-mediated endocytosis	16	5.92593	1.47e-07	IGLV1-44, PRG4, SORL1, JCHAIN, HP, HPR, MARCO, ASGR2, APOA1, SAA1, HPX, IGHV3-23, IGHA1, IGKV3-20, IGKC, CD14	254	186	16792	5.6869	0.000207
12	GOTERM_BP_DIRECT	GO:0019373~epoxygenase P450 pathway	7	2.59259	1.76e-07	CYP4A11, CYP2B6, CYP2C9, CYP2C8, EPHX2, CYP2A7, CYP2E1	254	18	16792	25.7095	0.000248
13	GOTERM_BP_DIRECT	GO:0042730~fibrinolysis	7	2.59259	4.95e-07	FGG, FGA, FGB, SERPINF2, KLKB1, SERPING1, PLG	254	21	16792	22.0367	0.000698
14	GOTERM_BP_DIRECT	GO:0006911~phagocytosis, engulfment	8	2.96296	7.61e-07	IGHG1, IGHG2, IGHG3, GSN, IGHV3-23, IGHA1, IGKC, IGHM	254	35	16792	15.1109	0.00107312
15	GOTERM_BP_DIRECT	GO:0050871~positive regulation of B cell activation	7	2.59259	1.97e-06	IGHG1, IGHG2, IGHG3, IGHV3-23, IGHA1, IGKC, IGHM	254	26	16792	17.7989	0.00277733
16	GOTERM_BP_DIRECT	GO:0006910~phagocytosis, recognition	7	2.59259	3.14e-06	IGHG1, IGHG2, IGHG3, IGHV3-23, IGHA1, IGKC, IGHM	254	28	16792	16.5276	0.00442765
17	GOTERM_BP_DIRECT	GO:0008202~steroid metabolic process	8	2.96296	3.29e-06	CYP3A4, G6PC, CYP2B6, CYP2C9, SULT1A1, CYP2C8, CYP2E1, UGT2B7	254	43	16792	12.2996	0.00463214
18	GOTERM_BP_DIRECT	GO:0071276~cellular response to cadmium ion	6	2.22222	3.98e-06	MT1A, MT1E, MT1H, MT1X, MT1G, MT1F	254	17	16792	23.333	0.00560391
19	GOTERM_BP_DIRECT	GO:0046597~negative regulation of viral entry into host cell	6	2.22222	5.45e-06	APCS, IFITM1, GSN, FCN3, IFITM2, IFITM3	254	18	16792	22.0367	0.0076562
20	GOTERM_BP_DIRECT	GO:0019556~histidine catabolic process to glutamate and formamide	4	1.48148	1.34e-05	AMDHD1, FTCD, HAL, UROC1	254	4	16792	66.1102	0.0186891
21	GOTERM_BP_DIRECT	GO:0019557~histidine catabolic process to glutamate and formate	4	1.48148	1.34e-05	AMDHD1, FTCD, HAL, UROC1	254	4	16792	66.1102	0.0186891

## Sheet: Table S8
Table S8: The marker genes of the cluster 10, comparing to other macrophages in the UMAP plot
Index	Gene	P_val	Avg_logFC	Pct.1	Pct.2	P_val_adj	Dif_Pct
1	CD5L	0	2.34122	0.983	0.156	0	0.827
2	CETP	0	1.54516	0.821	0.101	0	0.72
3	MARCO	0	2.21362	0.945	0.237	0	0.708
4	CXCL12	0	1.42755	0.918	0.212	0	0.706
5	PLAC8	0	1.54938	0.873	0.206	0	0.667
6	VCAM1	0	1.44548	0.919	0.255	0	0.664
7	CFP	0	1.37247	0.894	0.256	0	0.638
8	LYVE1	0	1.49134	0.708	0.101	0	0.607
9	SDC3	0	1.23388	0.872	0.276	0	0.596
10	LILRB5	0	0.851525	0.756	0.218	0	0.538
11	TIMD4	0	1.07612	0.563	0.038	0	0.525
12	ITLN1	0	0.96924	0.555	0.043	0	0.512
13	IGHA1	0	0.85706	0.752	0.248	0	0.504
14	RGL1	0	0.731993	0.688	0.212	0	0.476
15	AXL	0	0.892	0.818	0.346	0	0.472
16	PDK4	0	1.18814	0.926	0.462	0	0.464
17	SLC40A1	0	1.05341	0.979	0.515	0	0.464
18	RND3	0	0.901652	0.538	0.084	0	0.454
19	EPB41L2	0	0.729117	0.717	0.267	0	0.45
20	CFD	0	1.35425	0.925	0.491	0	0.434
21	STOM	0	0.886411	0.855	0.421	0	0.434
22	VMO1	0	0.813137	0.712	0.282	0	0.43
23	SMPDL3A	0	0.713191	0.711	0.281	0	0.43
24	P2RY13	0	0.695486	0.551	0.124	0	0.427
25	KLF2	0	0.741078	0.733	0.333	0	0.4
26	FCN3	0	0.902945	0.487	0.093	0	0.394
27	ALDH1A1	3.33799e-284	0.564674	0.688	0.3	8.49485e-280	0.388
28	C1orf54	0	0.810804	0.889	0.506	0	0.383
29	MPEG1	0	0.694787	0.816	0.434	0	0.382
30	FOLR2	1.53831e-289	0.606175	0.873	0.493	3.91484e-285	0.38
31	IFI27	0	1.01439	0.708	0.33	0	0.378
32	RBP7	0	0.640895	0.58	0.204	0	0.376
33	NDST3	0	0.54623	0.387	0.015	0	0.372
34	CCR1	1.06195e-302	0.625572	0.607	0.239	2.70255e-298	0.368
35	FUCA1	8.83741e-282	0.585346	0.685	0.321	2.24903e-277	0.364
36	MRC1	0	0.659708	0.815	0.451	0	0.364
37	VSIG4	0	0.843443	0.843	0.482	0	0.361
38	MAF	5.39695e-264	0.598621	0.784	0.427	1.37347e-259	0.357
39	SCIMP	3.52602e-289	0.544421	0.602	0.245	8.97337e-285	0.357
40	IFIT2	0	0.583654	0.463	0.107	0	0.356
41	ME1	0	0.503318	0.498	0.147	0	0.351
42	PRCP	0	0.656805	0.784	0.435	0	0.349
43	LGALS8	2.12782e-307	0.530866	0.53	0.181	5.4151e-303	0.349
44	SNX10	0	0.838455	0.898	0.551	0	0.347
45	GIMAP4	3.81172e-267	0.592178	0.699	0.353	9.70046e-263	0.346
46	TNFSF10	8.56353e-275	0.627121	0.566	0.224	2.17933e-270	0.342
47	BASP1	2.46886e-273	0.573769	0.824	0.482	6.28301e-269	0.342
48	METTL7A	1.48023e-241	0.517816	0.621	0.281	3.76703e-237	0.34
49	SEPP1	0	0.724476	0.998	0.662	0	0.336
50	NR1H3	6.22847e-264	0.502075	0.524	0.19	1.58508e-259	0.334
51	TCF7L2	1.7835e-276	0.465299	0.493	0.159	4.53884e-272	0.334
52	ALDH2	1.52847e-263	0.58157	0.725	0.393	3.88979e-259	0.332
53	CDH5	0	0.495667	0.354	0.022	0	0.332
54	FCGR3A	0	1.10483	0.971	0.64	0	0.331
55	CD163	0	1.18723	0.962	0.632	0	0.33
56	FEZ2	3.46301e-239	0.516815	0.669	0.34	8.81301e-235	0.329
57	SPATS2L	6.52001e-219	0.484564	0.621	0.296	1.65928e-214	0.325
58	SIGLEC1	1.60801e-269	0.469601	0.483	0.158	4.09223e-265	0.325
59	PYGL	5.96075e-265	0.495286	0.5	0.177	1.51695e-260	0.323
60	PHACTR2	3.87747e-245	0.484342	0.531	0.209	9.86777e-241	0.322
61	PRNP	8.91222e-286	0.638913	0.831	0.519	2.26807e-281	0.312
62	WDR75	0	0.584677	0.398	0.087	0	0.311
63	CLIC2	1.13021e-207	0.457604	0.578	0.268	2.87627e-203	0.31
64	FABP3	2.05021e-230	0.495506	0.495	0.186	5.21757e-226	0.309
65	HMOX1	0	0.88013	0.873	0.565	0	0.308
66	MYO9A	0	0.436507	0.368	0.061	0	0.307
67	MERTK	7.85573e-190	0.400033	0.533	0.227	1.99921e-185	0.306
68	SLA	2.42126e-217	0.549821	0.7	0.395	6.16186e-213	0.305
69	CPVL	0	0.728229	0.911	0.609	0	0.302
70	IL18	1.33075e-193	0.490224	0.703	0.402	3.38662e-189	0.301
71	IFI6	2.62257e-186	0.394245	0.79	0.492	6.67417e-182	0.298
72	MCOLN1	2.05003e-195	0.518818	0.644	0.348	5.21712e-191	0.296
73	CREG1	0	0.739108	0.934	0.64	0	0.294
74	TMIGD3	8.52561e-257	0.877339	0.443	0.151	2.16968e-252	0.292
75	IFIT3	1.04167e-284	0.477207	0.392	0.1	2.65094e-280	0.292
76	SLCO2B1	9.0867e-138	0.336234	0.667	0.376	2.31248e-133	0.291
77	IFT74	0	0.445735	0.342	0.054	0	0.288
78	PLA2G16	3.13432e-188	0.403417	0.5	0.213	7.97652e-184	0.287
79	SCARB2	6.45923e-192	0.48169	0.705	0.419	1.64381e-187	0.286
80	SCD	1.95527e-154	0.398835	0.559	0.275	4.97597e-150	0.284
81	FAM26F	0	0.826638	0.883	0.603	0	0.28
82	CD302	8.98618e-185	0.460006	0.784	0.504	2.28689e-180	0.28
83	DST	1.02761e-204	0.380528	0.432	0.152	2.61518e-200	0.28
84	LINC01272	2.98712e-127	0.342635	0.621	0.341	7.60192e-123	0.28
85	IFI44L	1.36406e-180	0.379178	0.454	0.175	3.47139e-176	0.279
86	ACTN1	1.29644e-171	0.440383	0.547	0.269	3.29931e-167	0.278
87	SLC7A7	1.74003e-156	0.416905	0.683	0.405	4.42821e-152	0.278
88	TMEM123	1.19672e-295	0.606458	0.856	0.58	3.04552e-291	0.276
89	PLPP3	9.8595e-271	0.515481	0.372	0.096	2.50914e-266	0.276
90	MSR1	1.46144e-161	0.347223	0.848	0.572	3.71921e-157	0.276
91	C3AR1	3.31152e-169	0.4813	0.708	0.432	8.42748e-165	0.276
92	ICAM2	1.07e-178	0.372217	0.457	0.184	2.72305e-174	0.273
93	FRMD4B	3.1707e-146	0.381627	0.604	0.331	8.06911e-142	0.273
94	TMEM37	5.10289e-153	0.354648	0.507	0.235	1.29863e-148	0.272
95	SUCNR1	8.96045e-293	0.44085	0.351	0.08	2.28035e-288	0.271
96	CYBB	1.24939e-252	0.584753	0.857	0.587	3.17958e-248	0.27
97	LAG3	0	0.41944	0.335	0.065	0	0.27
98	SELENBP1	0	0.406664	0.328	0.058	0	0.27
99	SLC7A8	5.50291e-216	0.387624	0.392	0.122	1.40044e-211	0.27
100	IL10RA	2.52585e-149	0.428103	0.627	0.358	6.42803e-145	0.269
101	C6orf62	7.3088e-161	0.491215	0.681	0.413	1.86002e-156	0.268
102	ADM	2.71799e-177	0.708641	0.631	0.363	6.91701e-173	0.268
103	FRMD4A	2.48577e-185	0.393681	0.435	0.167	6.32605e-181	0.268
104	ETV5	3.84196e-184	0.408965	0.432	0.166	9.77741e-180	0.266
105	CD38	3.71547e-183	0.377923	0.428	0.162	9.45549e-179	0.266
106	EXT1	0	0.386048	0.308	0.045	0	0.263
107	ETNK1	1.29503e-152	0.380526	0.5	0.237	3.29573e-148	0.263
108	C2	5.29524e-133	0.389568	0.609	0.347	1.34759e-128	0.262
109	TCF4	9.22131e-147	0.378834	0.488	0.227	2.34673e-142	0.261
110	OSBPL11	1.57611e-223	0.38781	0.367	0.108	4.01104e-219	0.259
111	MMD	2.1625e-164	0.371273	0.44	0.182	5.50335e-160	0.258
112	PDCD4	1.24207e-135	0.346586	0.523	0.265	3.16094e-131	0.258
113	EGR1	4.90578e-191	0.800128	0.761	0.504	1.24847e-186	0.257
114	ACVRL1	3.38136e-288	0.338272	0.322	0.065	8.60523e-284	0.257
115	CRYL1	1.37286e-139	0.35407	0.507	0.251	3.49379e-135	0.256
116	SH3BP5	4.48046e-131	0.402509	0.678	0.423	1.14023e-126	0.255
117	WWP1	3.06573e-149	0.359661	0.446	0.192	7.80198e-145	0.254
118	LIPA	0	0.936314	0.991	0.74	0	0.251
119	IFIT1	1.7294e-273	0.389267	0.317	0.067	4.40114e-269	0.25
120	TRIM14	3.4015e-216	0.367202	0.351	0.101	8.65648e-212	0.25
121	MTSS1	6.80696e-122	0.314623	0.501	0.252	1.7323e-117	0.249
122	GLRX	1.19518e-199	0.542165	0.777	0.529	3.04162e-195	0.248
123	FPR3	5.10141e-115	0.381364	0.604	0.356	1.29826e-110	0.248
124	BLOC1S2	2.08694e-130	0.380261	0.61	0.364	5.31106e-126	0.246
125	ADAR	6.30466e-126	0.349105	0.507	0.261	1.60447e-121	0.246
126	EBI3	2.36028e-133	0.270138	0.426	0.182	6.00667e-129	0.244
127	CRHBP	1.94113e-239	0.55669	0.32	0.077	4.93997e-235	0.243
128	MS4A4A	1.20128e-198	0.468567	0.915	0.672	3.05713e-194	0.243
129	JAK1	7.35416e-125	0.373076	0.636	0.394	1.87156e-120	0.242
130	CALCOCO2	1.71114e-118	0.325279	0.521	0.28	4.35468e-114	0.241
131	LGMN	1.7674e-111	0.254387	0.928	0.688	4.49785e-107	0.24
132	CD84	5.63916e-108	0.349984	0.609	0.37	1.43511e-103	0.239
133	SGPP1	5.16372e-174	0.328068	0.361	0.122	1.31411e-169	0.239
134	RDX	8.98077e-124	0.380014	0.57	0.331	2.28552e-119	0.239
135	TCN2	2.80499e-115	0.32238	0.494	0.256	7.13841e-111	0.238
136	TSPAN4	1.31053e-112	0.34672	0.671	0.434	3.33518e-108	0.237
137	NKG7	2.70715e-118	0.315372	0.466	0.229	6.88942e-114	0.237
138	SNX5	2.06417e-133	0.398126	0.649	0.413	5.25311e-129	0.236
139	CISD2	2.61559e-135	0.392117	0.737	0.501	6.6564e-131	0.236
140	LPCAT2	1.6346e-134	0.322476	0.424	0.188	4.15988e-130	0.236
141	HNMT	1.58451e-130	0.372527	0.798	0.563	4.03242e-126	0.235
142	CD59	8.5641e-111	0.338552	0.798	0.563	2.17948e-106	0.235
143	GIMAP7	2.14347e-149	0.351227	0.387	0.152	5.45492e-145	0.235
144	RFK	2.4134e-162	0.330461	0.373	0.138	6.14186e-158	0.235
145	FXYD6	2.98617e-185	0.33775	0.342	0.108	7.59951e-181	0.234
146	ID1	6.14298e-213	0.444763	0.32	0.086	1.56333e-208	0.234
147	CR1	3.61641e-258	0.322315	0.294	0.06	9.20341e-254	0.234
148	HCLS1	7.70456e-187	0.448413	0.852	0.619	1.96073e-182	0.233
149	SNX6	7.4841e-139	0.400401	0.771	0.538	1.90463e-134	0.233
150	MAFB	2.96494e-141	0.385734	0.88	0.647	7.54549e-137	0.233
151	SLC8A1	1.55884e-120	0.312106	0.441	0.209	3.96709e-116	0.232
152	SERINC1	9.80186e-108	0.337598	0.623	0.391	2.49448e-103	0.232
153	ADAP2	8.43751e-106	0.339926	0.564	0.333	2.14726e-101	0.231
154	BLVRA	1.48828e-107	0.352192	0.665	0.435	3.78753e-103	0.23
155	APOL6	7.6832e-120	0.320533	0.437	0.207	1.9553e-115	0.23
156	SLC9A9	2.22233e-180	0.324577	0.334	0.105	5.65561e-176	0.229
157	GNS	1.64606e-93	0.317849	0.627	0.398	4.18905e-89	0.229
158	GPR137B	3.83211e-104	0.315918	0.525	0.297	9.75234e-100	0.228
159	CCDC151	1.141e-255	0.311543	0.283	0.055	2.90373e-251	0.228
160	ABRACL	3.12628e-184	0.480735	0.793	0.566	7.95606e-180	0.227
161	C1QC	0	0.719129	0.995	0.768	0	0.227
162	TBXAS1	3.90037e-100	0.315098	0.596	0.369	9.92606e-96	0.227
163	ANKH	7.27711e-139	0.302849	0.372	0.147	1.85195e-134	0.225
164	TNF	2.33458e-125	0.649585	0.444	0.22	5.94127e-121	0.224
165	NDFIP1	7.14915e-135	0.381879	0.74	0.516	1.81939e-130	0.224
166	ADGRG6	7.14929e-189	0.297168	0.309	0.086	1.81942e-184	0.223
167	FYB	7.75171e-151	0.402355	0.836	0.613	1.97273e-146	0.223
168	VAMP5	1.10052e-165	0.449123	0.848	0.626	2.80071e-161	0.222
169	PIK3AP1	1.55708e-97	0.29523	0.495	0.273	3.96261e-93	0.222
170	RAB32	1.01614e-110	0.422428	0.585	0.364	2.58596e-106	0.221
171	HIPK2	3.51687e-141	0.294799	0.357	0.136	8.95009e-137	0.221
172	FCHO2	3.15176e-106	0.278176	0.425	0.205	8.02092e-102	0.22
173	FGL2	1.22684e-270	0.567214	0.935	0.717	3.12218e-266	0.218
174	SULT1A1	1.06482e-99	0.31224	0.466	0.248	2.70986e-95	0.218
175	CD4	4.79715e-91	0.314584	0.707	0.489	1.22083e-86	0.218
176	CMKLR1	7.9655e-146	0.303929	0.344	0.126	2.02714e-141	0.218
177	MBD2	6.3097e-110	0.28334	0.414	0.196	1.60576e-105	0.218
178	DAPK1	4.82417e-98	0.29032	0.455	0.238	1.2277e-93	0.217
179	SERPING1	2.62201e-78	0.267378	0.697	0.481	6.67275e-74	0.216
180	CLEC12A	2.25128e-101	0.293376	0.43	0.215	5.72927e-97	0.215
181	AKR1B1	6.37301e-95	0.302822	0.699	0.484	1.62187e-90	0.215
182	KCNAB1	0	0.324378	0.23	0.016	0	0.214
183	SLC16A9	0	0.304217	0.229	0.015	0	0.214
184	TRIM22	3.60308e-95	0.306967	0.494	0.28	9.16949e-91	0.214
185	ALDH9A1	3.13412e-101	0.304824	0.476	0.262	7.97602e-97	0.214
186	RNF141	9.17971e-121	0.324576	0.387	0.174	2.33614e-116	0.213
187	SFT2D2	5.8884e-99	0.297272	0.446	0.233	1.49854e-94	0.213
188	RNF149	3.23163e-108	0.332507	0.736	0.523	8.22418e-104	0.213
189	ABI3	2.99754e-89	0.308	0.505	0.295	7.62843e-85	0.21
190	ISYNA1	1.12013e-221	0.296409	0.268	0.058	2.85061e-217	0.21
191	FMNL2	1.41782e-100	0.254427	0.405	0.196	3.60821e-96	0.209
192	PLD3	3.04929e-100	0.318302	0.849	0.64	7.76014e-96	0.209
193	PRRG4	3.09786e-157	0.265822	0.305	0.097	7.88374e-153	0.208
194	RABGAP1L	5.87638e-111	0.309751	0.381	0.174	1.49548e-106	0.207
195	IRF2	2.36012e-94	0.288533	0.446	0.239	6.00626e-90	0.207
196	FNBP1	3.50027e-77	0.260885	0.672	0.465	8.90784e-73	0.207
197	PRKCB	1.31934e-97	0.312264	0.423	0.216	3.3576e-93	0.207
198	NFIC	1.76022e-96	0.267304	0.423	0.216	4.47959e-92	0.207
199	RP11-598F7.3	6.98973e-280	0.342961	0.242	0.036	1.77882e-275	0.206
200	RCSD1	2.7526e-91	0.284769	0.436	0.23	7.00509e-87	0.206
201	PFKFB3	4.02057e-100	0.42862	0.707	0.501	1.0232e-95	0.206
202	GTF2A2	2.91819e-95	0.33897	0.627	0.422	7.4265e-91	0.205
203	TLR4	3.32674e-106	0.277631	0.372	0.167	8.46621e-102	0.205
204	RHOB	4.81204e-166	0.644266	0.873	0.668	1.22462e-161	0.205
205	AKIRIN2	1.4437e-86	0.304743	0.565	0.361	3.67408e-82	0.204
206	CECR1	3.50012e-82	0.330937	0.664	0.461	8.90746e-78	0.203
207	FAM120A	3.25101e-81	0.273302	0.494	0.291	8.2735e-77	0.203
208	LGALS3BP	3.67195e-73	0.268305	0.612	0.409	9.34474e-69	0.203
209	STAT2	3.40562e-107	0.292586	0.374	0.171	8.66696e-103	0.203
210	NFIA	1.15382e-156	0.270141	0.293	0.09	2.93637e-152	0.203
211	SPIC	4.19181e-266	0.268159	0.239	0.036	1.06677e-261	0.203
212	TPP1	6.91798e-257	0.552962	0.874	0.671	1.76056e-252	0.203
213	KLF4	8.41135e-126	0.50097	0.817	0.614	2.1406e-121	0.203
214	SERPINB6	1.18859e-100	0.358316	0.676	0.475	3.02485e-96	0.201
215	COQ2	6.80327e-117	0.27316	0.343	0.142	1.73136e-112	0.201
216	PQLC3	1.56725e-83	0.273375	0.483	0.282	3.98851e-79	0.201
217	TLR2	1.50926e-77	0.272316	0.485	0.284	3.8409e-73	0.201
218	COMT	4.22561e-116	0.382624	0.687	0.487	1.07538e-111	0.2
219	ARRDC3	5.8827e-77	0.323546	0.56	0.36	1.49709e-72	0.2
220	APH1B	1.559e-86	0.272749	0.427	0.227	3.9675e-82	0.2
221	MS4A7	0	1.02482	0.995	0.795	0	0.2
222	CCL4L2	1.53208e-155	0.598806	0.883	0.683	3.899e-151	0.2
223	ATP1B1	8.01662e-75	0.308395	0.608	0.41	2.04015e-70	0.198
224	TGOLN2	1.79702e-83	0.302786	0.615	0.417	4.57323e-79	0.198
225	RAB8B	1.14657e-74	0.253488	0.492	0.294	2.9179e-70	0.198
226	AIG1	1.79716e-80	0.274377	0.462	0.265	4.5736e-76	0.197
227	FILIP1L	7.65802e-88	0.250267	0.392	0.195	1.94889e-83	0.197
228	ZNF812P	1.14978e-163	0.314577	0.275	0.079	2.92607e-159	0.196
229	CD81	2.19275e-69	0.266513	0.638	0.442	5.58033e-65	0.196
230	CEPT1	1.8266e-95	0.260603	0.37	0.174	4.64851e-91	0.196
231	FEZ1	1.90817e-181	0.252007	0.259	0.063	4.8561e-177	0.196
232	C11orf96	6.7796e-223	0.514006	0.243	0.048	1.72534e-218	0.195
233	KLRB1	1.13655e-116	0.288999	0.317	0.122	2.89241e-112	0.195
234	2020-03-01	6.03803e-74	0.275831	0.495	0.3	1.53662e-69	0.195
235	TGFBR2	1.76347e-80	0.273499	0.431	0.236	4.48785e-76	0.195
236	CMC2	5.57343e-80	0.261338	0.441	0.247	1.41838e-75	0.194
237	WSB1	1.71651e-275	0.68263	0.859	0.665	4.36834e-271	0.194
238	LRRC25	2.22157e-72	0.254844	0.486	0.293	5.65368e-68	0.193
239	GCNT1	1.66051e-147	0.260613	0.282	0.089	4.22582e-143	0.193
240	KCTD12	1.63378e-69	0.26415	0.718	0.525	4.15782e-65	0.193
241	ARL4C	1.36439e-67	0.262152	0.699	0.507	3.47224e-63	0.192
242	PRKAR1A	1.74738e-85	0.322267	0.665	0.474	4.44691e-81	0.191
243	ITGAD	0	0.311185	0.207	0.016	0	0.191
244	ISCU	2.41158e-73	0.280454	0.62	0.429	6.13724e-69	0.191
245	TLE4	7.83881e-78	0.254147	0.409	0.218	1.9949e-73	0.191
246	SLC31A2	1.74863e-73	0.281167	0.594	0.403	4.45008e-69	0.191
247	SAMHD1	6.94616e-68	0.279482	0.667	0.477	1.76773e-63	0.19
248	EFR3A	5.69174e-83	0.25815	0.403	0.213	1.44849e-78	0.19
249	TMEM156	2.11337e-197	0.262578	0.242	0.052	5.37831e-193	0.19
250	SHE	0	0.252145	0.207	0.017	0	0.19
251	GNB4	1.42704e-72	0.256067	0.469	0.279	3.63168e-68	0.19
252	MYC	4.92143e-93	0.303032	0.364	0.175	1.25245e-88	0.189
253	MYCBP2	3.55883e-80	0.266041	0.417	0.228	9.05687e-76	0.189
254	LY6E	4.70436e-90	0.290948	0.753	0.565	1.19721e-85	0.188
255	VOPP1	1.58094e-68	0.273721	0.495	0.307	4.02333e-64	0.188
256	IQGAP1	2.2874e-105	0.370202	0.755	0.568	5.8212e-101	0.187
257	LINC00936	6.47247e-89	0.393878	0.39	0.203	1.64718e-84	0.187
258	JDP2	7.49063e-110	0.266577	0.31	0.123	1.90629e-105	0.187
259	SUCLG2	9.28197e-75	0.262162	0.448	0.261	2.36217e-70	0.187
260	CCL4	0	1.01735	0.972	0.785	0	0.187
261	SIGLEC11	1.64791e-235	0.250428	0.223	0.037	4.19375e-231	0.186
262	EGR2	1.03978e-122	0.423463	0.289	0.106	2.64613e-118	0.183
263	NCOA4	8.61779e-64	0.255473	0.717	0.534	2.19314e-59	0.183
264	XAF1	3.85011e-100	0.258684	0.32	0.138	9.79813e-96	0.182
265	CD226	1.12669e-204	0.276809	0.223	0.043	2.86732e-200	0.18
266	TSPYL1	9.50604e-72	0.253878	0.413	0.233	2.41919e-67	0.18
267	MS4A6A	0	1.04846	0.997	0.819	0	0.178
268	MFSD1	2.1471e-131	0.363986	0.847	0.669	5.46416e-127	0.178
269	C1QB	0	0.932381	1	0.823	0	0.177
270	RPN2	3.74514e-68	0.270498	0.676	0.499	9.53102e-64	0.177
271	C20orf24	5.74445e-64	0.292118	0.576	0.399	1.46191e-59	0.177
272	CMTM7	9.11625e-65	0.260978	0.494	0.318	2.31999e-60	0.176
273	ARL14EP	7.06612e-92	0.252127	0.315	0.141	1.79826e-87	0.174
274	CREBRF	7.76253e-63	0.250579	0.431	0.258	1.97549e-58	0.173
275	CITED2	2.24072e-58	0.292489	0.575	0.403	5.7024e-54	0.172
276	CTSC	1.21624e-132	0.289336	0.937	0.766	3.0952e-128	0.171
277	IER2	1.64888e-135	0.763107	0.751	0.581	4.19625e-131	0.17
278	CSF1R	2.34102e-71	0.303898	0.672	0.502	5.95767e-67	0.17
279	SDPR	1.61293e-131	0.436311	0.247	0.077	4.10473e-127	0.17
280	SNX9	5.8914e-63	0.252287	0.449	0.279	1.4993e-58	0.17
281	CNDP2	8.93544e-59	0.262658	0.58	0.411	2.27398e-54	0.169
282	LY96	6.76302e-243	0.521222	0.941	0.772	1.72112e-238	0.169
283	RAB10	1.13233e-65	0.266569	0.671	0.503	2.88167e-61	0.168
284	LY86	1.05309e-66	0.281785	0.693	0.525	2.68001e-62	0.168
285	DDX3X	1.77537e-67	0.269362	0.7	0.532	4.51814e-63	0.168
286	OSTF1	5.73679e-91	0.307778	0.751	0.585	1.45996e-86	0.166
287	NCOA7	2.40804e-75	0.294297	0.336	0.171	6.12822e-71	0.165
288	EIF1B	7.74517e-62	0.259375	0.671	0.507	1.97107e-57	0.164
289	CELF2	1.69387e-53	0.250223	0.684	0.521	4.31073e-49	0.163
290	ANKRD36C	4.36021e-138	0.268671	0.223	0.062	1.10963e-133	0.161
291	TSC22D3	2.79736e-87	0.283055	0.876	0.716	7.11901e-83	0.16
292	IGHA2	8.80389e-192	0.306636	0.195	0.035	2.2405e-187	0.16
293	REEP5	9.08433e-62	0.259015	0.683	0.524	2.31187e-57	0.159
294	EGR3	1.33384e-115	0.307463	0.236	0.077	3.3945e-111	0.159
295	CCL3	2.3053e-226	0.713566	0.962	0.803	5.86675e-222	0.159
296	M6PR	1.05745e-61	0.268823	0.692	0.533	2.6911e-57	0.159
297	SUMF2	1.30091e-53	0.27827	0.467	0.311	3.31069e-49	0.156
298	DLL1	6.49733e-210	0.300639	0.176	0.024	1.6535e-205	0.152
299	C1QA	0	0.861676	1	0.852	0	0.148
300	BLVRB	2.03117e-173	0.43674	0.913	0.765	5.16913e-169	0.148
301	CLEC1B	2.30216e-240	0.377954	0.165	0.017	5.85876e-236	0.148
302	XIST	3.08681e-92	0.266351	0.229	0.082	7.85562e-88	0.147
303	C1orf162	2.33302e-202	0.452286	0.929	0.785	5.93731e-198	0.144
304	FCN2	1.17964e-206	0.305842	0.158	0.019	3.00207e-202	0.139
305	TMBIM4	1.83445e-87	0.287736	0.811	0.672	4.66849e-83	0.139
306	IL10	5.98684e-48	0.367187	0.333	0.196	1.52359e-43	0.137
307	CLEC4G	1.56721e-122	0.289971	0.179	0.044	3.98838e-118	0.135
308	GADD45B	8.92263e-129	0.390201	0.903	0.77	2.27072e-124	0.133
309	VAPA	2.73394e-119	0.364002	0.852	0.719	6.9576e-115	0.133
310	HSP90B1	7.50212e-146	0.453572	0.896	0.766	1.90921e-141	0.13
311	NFKBIZ	1.70493e-65	0.48996	0.647	0.522	4.33887e-61	0.125
312	YWHAB	4.05782e-89	0.313401	0.833	0.711	1.03268e-84	0.122
313	JUND	2.78031e-48	0.285543	0.833	0.713	7.07562e-44	0.12
314	RNASET2	2.89301e-233	0.523454	0.922	0.803	7.36242e-229	0.119
315	TMEM59	1.68268e-190	0.433681	0.903	0.784	4.28226e-186	0.119
316	LST1	2.57138e-219	0.386446	0.979	0.867	6.54389e-215	0.112
317	JUN	1.24587e-49	0.254209	0.833	0.721	3.17062e-45	0.112
318	PRDX1	1.26358e-98	0.313234	0.922	0.812	3.21569e-94	0.11
319	ASAH1	2.31146e-98	0.27725	0.95	0.84	5.88243e-94	0.11
320	FOS	5.93641e-303	0.832653	0.979	0.872	1.51076e-298	0.107
321	ZFP36	2.60643e-108	0.380879	0.957	0.852	6.63309e-104	0.105
322	FCGRT	0	0.663906	0.966	0.865	0	0.101
323	ZFAND5	2.40306e-53	0.281029	0.874	0.773	6.11555e-49	0.101
324	KLF6	1.0883e-126	0.475316	0.925	0.826	2.76962e-122	0.099
325	RPS27L	2.73708e-74	0.252432	0.915	0.818	6.96559e-70	0.097
326	MT2A	3.94864e-145	0.414098	0.972	0.876	1.00489e-140	0.096
327	IL6	7.21963e-44	0.313728	0.173	0.079	1.83732e-39	0.094
328	CYBA	0	0.785607	0.974	0.884	0	0.09
329	ZFP36L1	1.03845e-32	0.331409	0.767	0.679	2.64275e-28	0.088
330	ATP6V0E1	5.79101e-161	0.377055	0.946	0.861	1.47375e-156	0.085
331	HSPA5	2.58816e-51	0.411058	0.805	0.723	6.58661e-47	0.082
332	NDUFA4	2.15753e-127	0.353633	0.949	0.872	5.4907e-123	0.077
333	VAMP8	1.02239e-186	0.372167	0.96	0.888	2.60189e-182	0.072
334	CTSB	0	0.600595	0.999	0.93	0	0.069
335	ITM2B	0	0.643167	0.998	0.934	0	0.064
336	DUSP1	1.70294e-134	0.454428	0.976	0.929	4.33381e-130	0.047
337	CTSS	0	0.808027	0.997	0.952	0	0.045
338	HLA-E	0	0.553601	0.979	0.934	0	0.045
339	CST3	0	0.705287	0.998	0.962	0	0.036
340	HBB	1.27057e-07	0.3002	0.113	0.078	0.00323347	0.035
341	FCER1G	1.13825e-267	0.488787	0.997	0.968	2.89673e-263	0.029
342	TNFAIP3	3.12207e-07	0.250196	0.718	0.696	0.00794534	0.022
343	MT-ND3	5.42417e-225	0.449213	0.988	0.971	1.3804e-220	0.017
344	NPC2	4.67619e-202	0.325587	0.997	0.981	1.19004e-197	0.016
345	GPX1	3.93182e-279	0.486122	0.998	0.984	1.00061e-274	0.014
346	MT-ATP6	1.90059e-146	0.329813	0.995	0.994	4.83682e-142	0.001
347	B2M	0	0.462696	1	1	0	0
348	FTL	0	0.423795	1	1	0	0
349	TMSB4X	3.20903e-277	0.335953	1	1	8.16666e-273	0

## Sheet: Table S9
Table S9: The GO terms that the marker genes of the cluster 10 are enriched in
Index	Category	Term	Count	%	PValue	Genes	List Total	Pop Hits	Pop Total	Fold Enrichment	Bonferroni
1	GOTERM_BP_DIRECT	GO:0060337~type I interferon signaling pathway	13	3.77907	1.76523e-09	EGR1, SAMHD1, HLA-E, STAT2, IFIT3, IFIT2, IFIT1, IFI27, JAK1, IRF2, XAF1, IFI6, ADAR	311	64	16792	10.9674	3.6099e-06
2	GOTERM_BP_DIRECT	GO:0006955~immune response	29	8.43023	5.01533e-09	CCL3, TNF, LST1, CCR1, IL18, TLR2, TLR4, C1QC, CXCL12, CCL4, IL10, B2M, CFP, IGHA1, IGHA2, CD4, FCGR3A, FYB, IL6, CMKLR1, SAMHD1, CCL4L2, CTSS, HLA-E, TRIM22, TNFSF10, CTSC, ITGAD, IFI6	311	421	16792	3.71927	1.02563e-05
3	GOTERM_BP_DIRECT	GO:0006954~inflammatory response	27	7.84884	9.60486e-09	C3AR1, CCL3, TNF, IL18, CCR1, CRHBP, LY86, TLR2, TLR4, FPR3, CXCL12, CCL4, IL10, FOS, FOLR2, CSF1R, NFKBIZ, IL6, LIPA, LY96, AXL, CD5L, CCL4L2, SIGLEC1, CYBA, CYBB, TNFAIP3	311	379	16792	3.84651	1.96417e-05
4	GOTERM_BP_DIRECT	GO:0045087~innate immune response	26	7.55814	4.51271e-07	LY86, TRIM14, TLR2, TLR4, C1QC, B2M, MARCO, DDX3X, IGHA1, FCER1G, IGHA2, C2, AKIRIN2, CSF1R, CR1, LY96, AXL, SERPING1, HLA-E, C1QA, CD84, C1QB, CYBA, CYBB, JAK1, ADAR	311	430	16792	3.26473	0.000922424
5	GOTERM_BP_DIRECT	GO:0001666~response to hypoxia	15	4.36047	3.84487e-06	EGR1, ATP1B1, ACVRL1, TGFBR2, CST3, TLR2, CXCL12, PRKCB, CITED2, VCAM1, CD38, CYBA, HSP90B1, ADM, HMOX1	311	172	16792	4.70874	0.00783194
6	GOTERM_BP_DIRECT	GO:0006898~receptor-mediated endocytosis	15	4.36047	9.51696e-06	MRC1, SNX9, MSR1, TGFBR2, CD5L, M6PR, CD163, MARCO, LGALS3BP, HSP90B1, FOLR2, IGHA1, IGHA2, CETP, HBB	311	186	16792	4.35432	0.0192741
7	GOTERM_BP_DIRECT	GO:0048661~positive regulation of smooth muscle cell proliferation	9	2.61628	1.36972e-05	CYBA, IL6, TNF, IL18, JUN, HMOX1, AKR1B1, TGFBR2, MYC	311	60	16792	8.09904	0.0276224

## Sheet: Table S10
Table S10: The percent of SLC40A1-expressing macrophages that are expressing CD5L, CETP, MARCO or CFP
Index		The normal liver datasets(GSE115469)	The HCC dataset(GSE125449)	The para-carcinoma tissues of GSE149614	The HCC tissues of GSE149614
1	Number of SLC40A1-expressing macrophages	576	162	3031	5664
2	CD5L	0.548611	-	0.827	0.22
3	CETP	0.357639	0.0123457	0.667766	0.141773
4	MARCO	0.661458	0.111111	0.807	0.146
5	CFP	0.565972	0.160494	0.779	0.2

[truncated: 1 more sheets: Table S11]
