# Supplementary material for: In silico analysis suggests disruption of interactions between HAMP from hepatocytes and SLC40A1 from macrophages in hepatocellular carcinoma
Source: BMC Med Genomics. 2021 May 17;14:128. doi: 10.1186/s12920-021-00977-0 (PMC8130390; doi:10.1186/s12920-021-00977-0)
Supplement: Supplementary file 2 — Additional file 2. The R code to conduct single-cell clustering analysis. [file 12920_2021_977_MOESM2_ESM.txt]

###################################################
# The R code to cluster cells with Seurat 

# load two dependent packages
library(dplyr)
library(Seurat)

# Exp is the reads-count-matrix/ log2CPM-expression-matrix from the single-cell RNA-Seq data
Exp <- read.csv("GSE115469_Data.csv");

# Filter the low quality cells    
pbmc <- CreateSeuratObject(counts = Exp, project = "Superman", min.cells = 3, min.features = 200)
pbmc[["percent.mt"]] <- PercentageFeatureSet(pbmc, pattern = "^MT-")
pbmc <- subset(pbmc, subset = nFeature_RNA > 200 & nFeature_RNA < 25000 & percent.mt < 25)

# Normalize
pbmc <- NormalizeData(pbmc, normalization.method = "LogNormalize", scale.factor = 10000)

# Identify the 10 most highly variable genes
pbmc <- FindVariableFeatures(pbmc, selection.method = "mean.var.plot")
top10 <- head(VariableFeatures(pbmc), 10)

# plot variable features with and without labels
plot1 <- VariableFeaturePlot(pbmc)
plot2 <- LabelPoints(plot = plot1, points = top10, repel = TRUE)
CombinePlots(plots = list(plot1, plot2))

# Run PCA
all.genes <- rownames(pbmc)
pbmc <- ScaleData(pbmc, features = all.genes)
pbmc <- RunPCA(pbmc, features = VariableFeatures(object = pbmc))

# Examine and visualize PCA results a few different ways
print(pbmc[["pca"]], dims = 1:15, nfeatures = 5)
DimPlot(pbmc, reduction = "pca")
DimHeatmap(pbmc, dims = 1:15, cells = 500, balanced = TRUE)
# NOTE: This process can take a long time for big datasets, comment out for expediency. More
# approximate techniques such as those implemented in ElbowPlot() can be used to reduce
# computation time
pbmc <- JackStraw(pbmc, num.replicate = 100)
pbmc <- ScoreJackStraw(pbmc, dims = 1:15)

JackStrawPlot(pbmc, dims = 1:15)
ElbowPlot(pbmc)

pbmc <- FindNeighbors(pbmc, dims = 1:15)
pbmc <- FindClusters(pbmc, resolution = 0.5)
# If you haven't installed UMAP, you can do so via reticulate::py_install(packages =
# 'umap-learn')
pbmc <- RunUMAP(pbmc, dims = 1:15)
# note that you can set `label = TRUE` or use the LabelClusters function to help label
# individual clusters
DimPlot(pbmc, reduction = "umap",label = TRUE, label.size = 8)

###############################################################
